# Supplementary material for: Optineurin binding to the novel interacting partner Junction plakoglobin prevents muscle atrophy in mice
Source: PLoS Biol. 2026 Jan 22;24(1):e3003581. doi: 10.1371/journal.pbio.3003581 (PMC12851441; doi:10.1371/journal.pbio.3003581)
Supplement: S1 Data — (XLSX) [file pbio.3003581.s009.xlsx]

## Sheet: Fig. 1A
0d	14d		normal	DMD		Young	Old
0.921955	1.03075		1.09841	0.171601		0.968508	1.10707
0.781807	0.53681		0.942441	0.467162		1.18638	0.838238
0.987838	0.767158		1.03064	0.721496		1.32344	0.896417
1.02177	0.748541		0.621103	0.605345		0.930785	0.887836
0.816688	1.12219		1.31641	0.44404		1.01637	0.99333
1.04045	0.994803		1.00215	0.443331		0.674001	0.913622
1.01124	0.704502		1.00863	0.258195		1.38045	0.654678
0.925469	0.854232		0.982155	0.470526		1.34469	0.71567
0.643728	0.677662		0.757495	0.53149		0.784348	0.803808
0.972033	0.854139		1.20422	0.320489		1.08156	0.893757
0.877498	0.711639		1.03636	0.685599		1.11041	0.723468
0.940122	0.710983			0.959172		1.1977	0.736626
0.964761	0.909539					0.983551	0.725972
1.16404	0.884562					0.614811	0.663681
1.12864	0.705821					1.01227	0.699916
1.64774	1.35923					0.827868	0.764458
0.871496	0.831116					0.587842	0.636936
1.32782	1.25745					1.07269	0.585807
1.19519	0.881314					0.852004	0.704167
1.09926	0.779431					0.685646	0.778601
0.783034	0.793976					0.590059	0.744165
0.968585	0.980062					0.919446	0.600827
0.884518	0.620922					1.18402	1.07893
1.02431	0.948147					1.16915	0.993116
						1.56309	0.87628
						0.93891

## Sheet: Fig. 1C
0 d	14 d		WT	mdx		Young	Old		Control	Dex
1.07687	0.159153		0.699046	0.342957		1.32694	0.3712		1.15057	0.279176
1.04928	0.118589		1.03231	0.246839		0.844224	0.251514		1.15327	0.295939
0.873848	0.089287		1.26865	0.189717		0.82884	0.357809		0.696162	0.1798

## Sheet: Fig. 2B
	AAV-scra	AAV-shOptn		AAV-scra	AAV-shOptn
11	1			11	8
13	1			13	10
20	1			20	16
17	1			17	7
13	1			13	9
8		1
10		1
16		1
7		1
9		1

## Sheet: Fig. 2C
	AAV-scra	AAV-shOptn		AAV-scra	AAV-shOptn
141	1			141	91
185	1			185	131
285	1			285	204
215	1			215	78
176	1			176	111
91		1
131		1
204		1
78		1
111		1

## Sheet: Fig. 2E
AAV-scra	AAV-shOPTN
40.04	28.34
45.12	34.16
51.76	39.12
48.75	40.45
50.64	35.67

## Sheet: Fig. 2G
	AAV-scra					AAV-shRNA
<200	0	0	0	0	0	0	2	0	0	0
200-600	0	0	4	0	0	6	16	20	18	6
600-1000	6	10	8	6	6	12	30	32	34	8
1000-1400	16	22	12	24	10	22	30	46	38	32
1400-1800	10	6	22	8	16	30	12	2	6	18
1800-2200	24	20	14	22	22	10	10	0	2	22
2200-2600	10	16	16	26	26	10	0	0	0	12
2600-3000	22	18	10	10	10	6	0	0	0	2
>3000	12	8	14	4	10	4	0	0	2	0

## Sheet: Fig. 2H
AAV-scra	AAV-shOPTN
2117.98	1614.16
2016.7	1084.44
2011.99	908.631
1953.19	1786.29
2146.79	1559.18

## Sheet: Fig. 2I
	AAV-scra					AAV-shOPTN
Atrogin1	1.31485	0.495693	1.37892	1.10222	0.708324	1.87863	2.13895	1.86028	1.60738	2.28554
Murf1	0.812334	1.45557	1.08536	0.337832	1.30891	2.0494	2.76516	2.48233	1.64743	1.3646

## Sheet: Fig. 2K
	AAV-scra			AAV-shOPTN
OPTN	1.11231	0.800173	1.08752	0.471788	0.294907	0.156959
Atrogin1	1.05248	0.93421	1.01331	2.36037	2.54223	2.89608
Murf1	0.980124	0.995076	1.0248	1.6378	1.5101	1.26356

## Sheet: Fig. 3B
	Vector	AAV-Optn	DEX+Vector	DEX+AAV-Optn				Vector	AAV-Optn	DEX+Vector	DEX+AAV-Optn
31	1						647.5	1
31	1						953.8	1
40	1						933.6	1
41	1						975.2	1
41	1						607.3	1
40		1					1137.5		1
45		1					1101		1
46		1					1133.2		1
46		1					1656.5		1
60		1					902.5		1
14			1				239.3			1
16			1				463.7			1
16			1				243.9			1
25			1				541.1			1
28			1				194			1
28				1			564.8				1
29				1			611.6				1
29				1			587				1
30				1			567.3				1
36				1			782.2				1

[truncated: 33 more sheets: Fig. 3C, Fig. 3E, Fig. 3G, Fig. 3H, Fig. 3I, Fig. 3K, Fig. 5B, Fig. 5D, Fig. 5E, Fig. 5F, Fig. 5G, Fig. 6A, Fig. 6B, Fig. 6C, Fig. 6E, Fig. 7B, Fig. 7C, Fig. 7E, S1A Fig , S1B Fig …]
