# Supplementary material for: Optineurin binding to the novel interacting partner Junction plakoglobin prevents muscle atrophy in mice
Source: PLoS Biol. 2026 Jan 22;24(1):e3003581. doi: 10.1371/journal.pbio.3003581 (PMC12851441; doi:10.1371/journal.pbio.3003581)
Supplement: S2 Data — (XLSX) [file pbio.3003581.s010.xlsx]

## Sheet: Proteins
Checked	Protein FDR Confidence: Combined	Master	Accession	Description	Exp. q-value: Combined	Sum PEP Score	Coverage [%]	# Peptides	# PSMs	# Unique Peptides	# Protein Groups	# AAs	MW [kDa]	calc. pI	Score Sequest HT: Sequest HT	# Peptides (by Search Engine): Sequest HT	Found in Sample: [S1] F1: Control	Found in Sample: [S2] F2: Sample
FALSE	High	Master Protein	Q96CV9	Optineurin OS=Homo sapiens OX=9606 GN=OPTN PE=1 SV=3	0	105.832	63	37	61	37	1	577	65.9	5.17	181	37	Not Found	High
	Checked	Confidence	Sequence	Modifications	Qvality PEP	Qvality q-value	# Protein Groups	# Proteins	# PSMs	Master Protein Accessions	# Missed Cleavages	Theo. MH+ [Da]	Found in Sample: [S1] F1: Control	Found in Sample: [S2] F2: Sample	Confidence (by Search Engine): Sequest HT	Percolator q-Value (by Search Engine): Sequest HT	Percolator PEP (by Search Engine): Sequest HT	XCorr (by Search Engine): Sequest HT
	FALSE	High	NSAIPSELNEK		0.0125311	0	1	1	2	Q96CV9	0	1201.61	Not Found	High	High	0	0.002968	2.42
		Checked	Confidence	Identifying Node	PSM Ambiguity	Annotated Sequence	Modifications	# Protein Groups	# Proteins	Master Protein Accessions	Protein Accessions	# Missed Cleavages	Charge	DeltaScore	DeltaCn	Rank	Search Engine Rank	m/z [Da]	MH+ [Da]	Theo. MH+ [Da]	DeltaM [ppm]	Deltam/z [Da]	Activation Type	MS Order	Isolation Interference [%]	Ion Inject Time [ms]	RT [min]	First Scan	Spectrum File	File ID	XCorr	Percolator q-Value	Percolator PEP
		FALSE	High	Sequest HT (A2)	Unambiguous	NSAIPSELNEK		1	1	Q96CV9	Q96CV9	0	2	0.562	0	1	1	601.309	1201.61	1201.61	4.14	0.00249	HCD (High Energy Collision Dissociation)	MS2	7.9341	512	15.8992	3795	HA-optn.raw	F2	2.42	0	0.002968
		FALSE	High	Sequest HT (A2)	Unambiguous	NSAIPSELNEK		1	1	Q96CV9	Q96CV9	0	2	0.528	0	1	1	601.308	1201.61	1201.61	2.93	0.00176	HCD (High Energy Collision Dissociation)	MS2	19.4446	44.928	0.6173	165	HA-optn.raw	F2	2.14	0.001352	0.07117
	FALSE	High	NSAIPSELNEKQELVYTNK		0.0285818	0	1	1	2	Q96CV9	1	2177.11	Not Found	High	High	0	0.008692	2.94
		Checked	Confidence	Identifying Node	PSM Ambiguity	Annotated Sequence	Modifications	# Protein Groups	# Proteins	Master Protein Accessions	Protein Accessions	# Missed Cleavages	Charge	DeltaScore	DeltaCn	Rank	Search Engine Rank	m/z [Da]	MH+ [Da]	Theo. MH+ [Da]	DeltaM [ppm]	Deltam/z [Da]	Activation Type	MS Order	Isolation Interference [%]	Ion Inject Time [ms]	RT [min]	First Scan	Spectrum File	File ID	XCorr	Percolator q-Value	Percolator PEP
		FALSE	High	Sequest HT (A2)	Unambiguous	NSAIPSELNEKQELVYTNK		1	1	Q96CV9	Q96CV9	1	3	0.5544	0	1	1	726.376	2177.11	2177.11	2.68	0.00195	HCD (High Energy Collision Dissociation)	MS2	15.9887	512	19.2841	4499	HA-optn.raw	F2	2.94	0	0.008692
		FALSE	High	Sequest HT (A2)	Unambiguous	NSAIPSELNEKQELVYTNK		1	1	Q96CV9	Q96CV9	1	3	0.5846	0	1	1	726.378	2177.12	2177.11	4.45	0.00323	HCD (High Energy Collision Dissociation)	MS2	7.17277	512	21.5677	4976	HA-optn.raw	F2	2.72	0.001352	0.08287
	FALSE	High	QEEDLETMTILR		0.00182215	0	1	1	2	Q96CV9	0	1477.72	Not Found	High	High	0	0.001121	3.9
		Checked	Confidence	Identifying Node	PSM Ambiguity	Annotated Sequence	Modifications	# Protein Groups	# Proteins	Master Protein Accessions	Protein Accessions	# Missed Cleavages	Charge	DeltaScore	DeltaCn	Rank	Search Engine Rank	m/z [Da]	MH+ [Da]	Theo. MH+ [Da]	DeltaM [ppm]	Deltam/z [Da]	Activation Type	MS Order	Isolation Interference [%]	Ion Inject Time [ms]	RT [min]	First Scan	Spectrum File	File ID	XCorr	Percolator q-Value	Percolator PEP
		FALSE	High	Sequest HT (A2)	Unambiguous	QEEDLETMTILR		1	1	Q96CV9	Q96CV9	0	2	0.6487	0	1	1	739.365	1477.72	1477.72	2.3	0.0017	HCD (High Energy Collision Dissociation)	MS2	14.9066	61.253	29.9345	6717	HA-optn.raw	F2	3.9	0	0.001121
		FALSE	High	Sequest HT (A2)	Unambiguous	QEEDLETMTILR		1	1	Q96CV9	Q96CV9	0	2	0.52	0	1	1	739.367	1477.73	1477.72	3.78	0.0028	HCD (High Energy Collision Dissociation)	MS2	40.8219	422.74	28.9122	6501	HA-optn.raw	F2	3.75	0	0.0002437
	FALSE	High	QEEDLETMTILR	1xOxidation [M8]	0.000716281	0	1	1	2	Q96CV9	0	1493.72	Not Found	High	High	0	0.0002807	3.42
		Checked	Confidence	Identifying Node	PSM Ambiguity	Annotated Sequence	Modifications	# Protein Groups	# Proteins	Master Protein Accessions	Protein Accessions	# Missed Cleavages	Charge	DeltaScore	DeltaCn	Rank	Search Engine Rank	m/z [Da]	MH+ [Da]	Theo. MH+ [Da]	DeltaM [ppm]	Deltam/z [Da]	Activation Type	MS Order	Isolation Interference [%]	Ion Inject Time [ms]	RT [min]	First Scan	Spectrum File	File ID	XCorr	Percolator q-Value	Percolator PEP
		FALSE	High	Sequest HT (A2)	Unambiguous	QEEDLETmTILR	M8(Oxidation)	1	1	Q96CV9	Q96CV9	0	2	0.4737	0	1	1	747.364	1493.72	1493.72	3.06	0.00229	HCD (High Energy Collision Dissociation)	MS2	0	512	22.3303	5143	HA-optn.raw	F2	3.04	0	7.283e-05
		FALSE	High	Sequest HT (A2)	Unambiguous	QEEDLETmTILR	M8(Oxidation)	1	1	Q96CV9	Q96CV9	0	2	0.4591	0	1	1	747.363	1493.72	1493.72	2.98	0.00223	HCD (High Energy Collision Dissociation)	MS2	0	512	30.0054	6728	HA-optn.raw	F2	3.42	0	0.0002807
	FALSE	High	QFFEIQSK		0.0422501	0	1	1	4	Q96CV9	0	1026.53	Not Found	High	High	0.001352	0.07111	2.76
		Checked	Confidence	Identifying Node	PSM Ambiguity	Annotated Sequence	Modifications	# Protein Groups	# Proteins	Master Protein Accessions	Protein Accessions	# Missed Cleavages	Charge	DeltaScore	DeltaCn	Rank	Search Engine Rank	m/z [Da]	MH+ [Da]	Theo. MH+ [Da]	DeltaM [ppm]	Deltam/z [Da]	Activation Type	MS Order	Isolation Interference [%]	Ion Inject Time [ms]	RT [min]	First Scan	Spectrum File	File ID	XCorr	Percolator q-Value	Percolator PEP
		FALSE	High	Sequest HT (A2)	Unambiguous	QFFEIQSK		1	1	Q96CV9	Q96CV9	0	2	0.445	0	1	1	513.769	1026.53	1026.53	4.25	0.00218	HCD (High Energy Collision Dissociation)	MS2	5.52706	512	24.9636	5666	HA-optn.raw	F2	2.09	0	0.01452
		FALSE	High	Sequest HT (A2)	Unambiguous	QFFEIQSK		1	1	Q96CV9	Q96CV9	0	2	0.4022	0	1	1	513.768	1026.53	1026.53	3.53	0.00181	HCD (High Energy Collision Dissociation)	MS2	0.614681	252.236	23.8182	5442	HA-optn.raw	F2	2.76	0.001352	0.07111
		FALSE	High	Sequest HT (A2)	Unambiguous	QFFEIQSK		1	1	Q96CV9	Q96CV9	0	2	0.4148	0	1	1	513.769	1026.53	1026.53	4.37	0.00224	HCD (High Energy Collision Dissociation)	MS2	48.6321	512	20.0985	4665	HA-optn.raw	F2	1.76	0.001352	0.05247
		FALSE	High	Sequest HT (A2)	Unambiguous	QFFEIQSK		1	1	Q96CV9	Q96CV9	0	2	0.4511	0	1	1	513.769	1026.53	1026.53	5.08	0.00261	HCD (High Energy Collision Dissociation)	MS2	0	512	22.8119	5238	HA-optn.raw	F2	1.84	0.001352	0.06446
	FALSE	High	QLQMDEMK		0.0488558	0	1	1	1	Q96CV9	0	1022.46	Not Found	High	High	0	0.01751	2.26
		Checked	Confidence	Identifying Node	PSM Ambiguity	Annotated Sequence	Modifications	# Protein Groups	# Proteins	Master Protein Accessions	Protein Accessions	# Missed Cleavages	Charge	DeltaScore	DeltaCn	Rank	Search Engine Rank	m/z [Da]	MH+ [Da]	Theo. MH+ [Da]	DeltaM [ppm]	Deltam/z [Da]	Activation Type	MS Order	Isolation Interference [%]	Ion Inject Time [ms]	RT [min]	First Scan	Spectrum File	File ID	XCorr	Percolator q-Value	Percolator PEP
		FALSE	High	Sequest HT (A2)	Unambiguous	QLQMDEMK		1	1	Q96CV9	Q96CV9	0	2	0.469	0	1	1	511.738	1022.47	1022.46	4.12	0.0021	HCD (High Energy Collision Dissociation)	MS2	9.02869	512	16.3611	3897	HA-optn.raw	F2	2.26	0	0.01751
	FALSE	High	QSLMEMQSR		0.0246806	0	1	1	1	Q96CV9	0	1109.51	Not Found	High	High	0	0.007176	2.96
		Checked	Confidence	Identifying Node	PSM Ambiguity	Annotated Sequence	Modifications	# Protein Groups	# Proteins	Master Protein Accessions	Protein Accessions	# Missed Cleavages	Charge	DeltaScore	DeltaCn	Rank	Search Engine Rank	m/z [Da]	MH+ [Da]	Theo. MH+ [Da]	DeltaM [ppm]	Deltam/z [Da]	Activation Type	MS Order	Isolation Interference [%]	Ion Inject Time [ms]	RT [min]	First Scan	Spectrum File	File ID	XCorr	Percolator q-Value	Percolator PEP
		FALSE	High	Sequest HT (A2)	Unambiguous	QSLMEMQSR		1	1	Q96CV9	Q96CV9	0	2	0.5709	0	1	1	555.259	1109.51	1109.51	3.47	0.00193	HCD (High Energy Collision Dissociation)	MS2	24.9582	512	16.8825	4003	HA-optn.raw	F2	2.96	0	0.007176
	FALSE	High	QTIAKQEEDLETMTILR		0.0137426	0	1	1	1	Q96CV9	1	2019.04	Not Found	High	High	0	0.003353	2.44
		Checked	Confidence	Identifying Node	PSM Ambiguity	Annotated Sequence	Modifications	# Protein Groups	# Proteins	Master Protein Accessions	Protein Accessions	# Missed Cleavages	Charge	DeltaScore	DeltaCn	Rank	Search Engine Rank	m/z [Da]	MH+ [Da]	Theo. MH+ [Da]	DeltaM [ppm]	Deltam/z [Da]	Activation Type	MS Order	Isolation Interference [%]	Ion Inject Time [ms]	RT [min]	First Scan	Spectrum File	File ID	XCorr	Percolator q-Value	Percolator PEP
		FALSE	High	Sequest HT (A2)	Unambiguous	QTIAKQEEDLETMTILR		1	1	Q96CV9	Q96CV9	1	3	0.5328	0	1	1	673.688	2019.05	2019.04	3.88	0.00261	HCD (High Energy Collision Dissociation)	MS2	0	512	29.9243	6715	HA-optn.raw	F2	2.44	0	0.003353
	FALSE	High	LMALSHENEK		0.037464	0	1	1	1	Q96CV9	0	1171.58	Not Found	High	High	0	0.01237	1.65
		Checked	Confidence	Identifying Node	PSM Ambiguity	Annotated Sequence	Modifications	# Protein Groups	# Proteins	Master Protein Accessions	Protein Accessions	# Missed Cleavages	Charge	DeltaScore	DeltaCn	Rank	Search Engine Rank	m/z [Da]	MH+ [Da]	Theo. MH+ [Da]	DeltaM [ppm]	Deltam/z [Da]	Activation Type	MS Order	Isolation Interference [%]	Ion Inject Time [ms]	RT [min]	First Scan	Spectrum File	File ID	XCorr	Percolator q-Value	Percolator PEP
		FALSE	High	Sequest HT (A2)	Unambiguous	LMALSHENEK		1	1	Q96CV9	Q96CV9	0	2	0.497	0	1	1	586.293	1171.58	1171.58	1.54	0.0009	HCD (High Energy Collision Dissociation)	MS2	0	512	11.9601	2906	HA-optn.raw	F2	1.65	0	0.01237
	FALSE	High	LNSSGSSEDSFVEIR		0.000173916	0	1	1	4	Q96CV9	0	1626.76	Not Found	High	High	0	0.0001575	4.3
		Checked	Confidence	Identifying Node	PSM Ambiguity	Annotated Sequence	Modifications	# Protein Groups	# Proteins	Master Protein Accessions	Protein Accessions	# Missed Cleavages	Charge	DeltaScore	DeltaCn	Rank	Search Engine Rank	m/z [Da]	MH+ [Da]	Theo. MH+ [Da]	DeltaM [ppm]	Deltam/z [Da]	Activation Type	MS Order	Isolation Interference [%]	Ion Inject Time [ms]	RT [min]	First Scan	Spectrum File	File ID	XCorr	Percolator q-Value	Percolator PEP
		FALSE	High	Sequest HT (A2)	Unambiguous	LNSSGSSEDSFVEIR		1	1	Q96CV9	Q96CV9	0	2	0.6427	0	1	1	813.89	1626.77	1626.76	7.64	0.00621	HCD (High Energy Collision Dissociation)	MS2	16.9126	512	19.7055	4583	HA-optn.raw	F2	4.17	0	1.162e-05
		FALSE	High	Sequest HT (A2)	Unambiguous	LNSSGSSEDSFVEIR		1	1	Q96CV9	Q96CV9	0	2	0.602	0	1	1	813.889	1626.77	1626.76	6.81	0.00554	HCD (High Energy Collision Dissociation)	MS2	0	512	22.2362	5127	HA-optn.raw	F2	4.02	0	0.0001877
		FALSE	High	Sequest HT (A2)	Unambiguous	LNSSGSSEDSFVEIR		1	1	Q96CV9	Q96CV9	0	2	0.6091	0	1	1	813.887	1626.77	1626.76	4.26	0.00347	HCD (High Energy Collision Dissociation)	MS2	0	512	24.2655	5530	HA-optn.raw	F2	4.17	0	0.0001331
		FALSE	High	Sequest HT (A2)	Unambiguous	LNSSGSSEDSFVEIR		1	1	Q96CV9	Q96CV9	0	2	0.6326	0	1	1	813.886	1626.77	1626.76	3.14	0.00255	HCD (High Energy Collision Dissociation)	MS2	0.326911	138.346	23.2463	5320	HA-optn.raw	F2	4.3	0	0.0001575
	FALSE	High	LQAEKADLLGIVSELQLK		0.0583239	0	1	1	1	Q96CV9	1	1968.14	Not Found	High	High	0	0.02217	2.48
		Checked	Confidence	Identifying Node	PSM Ambiguity	Annotated Sequence	Modifications	# Protein Groups	# Proteins	Master Protein Accessions	Protein Accessions	# Missed Cleavages	Charge	DeltaScore	DeltaCn	Rank	Search Engine Rank	m/z [Da]	MH+ [Da]	Theo. MH+ [Da]	DeltaM [ppm]	Deltam/z [Da]	Activation Type	MS Order	Isolation Interference [%]	Ion Inject Time [ms]	RT [min]	First Scan	Spectrum File	File ID	XCorr	Percolator q-Value	Percolator PEP
		FALSE	High	Sequest HT (A2)	Unambiguous	LQAEKADLLGIVSELQLK		1	1	Q96CV9	Q96CV9	1	3	0.7177	0	1	1	656.721	1968.15	1968.14	6.1	0.004	HCD (High Energy Collision Dissociation)	MS2	9.98606	512	39.6862	8662	HA-optn.raw	F2	2.48	0	0.02217
	FALSE	High	LSEAELMK	1xOxidation [M7]	0.0322527	0	1	1	2	Q96CV9	0	936.471	Not Found	High	High	0	0.01019	1.71
		Checked	Confidence	Identifying Node	PSM Ambiguity	Annotated Sequence	Modifications	# Protein Groups	# Proteins	Master Protein Accessions	Protein Accessions	# Missed Cleavages	Charge	DeltaScore	DeltaCn	Rank	Search Engine Rank	m/z [Da]	MH+ [Da]	Theo. MH+ [Da]	DeltaM [ppm]	Deltam/z [Da]	Activation Type	MS Order	Isolation Interference [%]	Ion Inject Time [ms]	RT [min]	First Scan	Spectrum File	File ID	XCorr	Percolator q-Value	Percolator PEP
		FALSE	High	Sequest HT (A2)	Unambiguous	LSEAELmK	M7(Oxidation)	1	1	Q96CV9	Q96CV9	0	2	0.2573	0	1	1	468.741	936.474	936.471	3.62	0.00169	HCD (High Energy Collision Dissociation)	MS2	0	512	18.4029	4316	HA-optn.raw	F2	1.71	0	0.01019
		FALSE	High	Sequest HT (A2)	Unambiguous	LSEAELmK	M7(Oxidation)	1	1	Q96CV9	Q96CV9	0	2	0.1325	0	1	1	468.741	936.474	936.471	3.29	0.00154	HCD (High Energy Collision Dissociation)	MS2	0	512	12.869	3115	HA-optn.raw	F2	1.51	0	0.04144
	FALSE	High	LTVLQMTHNK		0.0127646	0	1	1	1	Q96CV9	0	1184.65	Not Found	High	High	0	0.003051	2.56
		Checked	Confidence	Identifying Node	PSM Ambiguity	Annotated Sequence	Modifications	# Protein Groups	# Proteins	Master Protein Accessions	Protein Accessions	# Missed Cleavages	Charge	DeltaScore	DeltaCn	Rank	Search Engine Rank	m/z [Da]	MH+ [Da]	Theo. MH+ [Da]	DeltaM [ppm]	Deltam/z [Da]	Activation Type	MS Order	Isolation Interference [%]	Ion Inject Time [ms]	RT [min]	First Scan	Spectrum File	File ID	XCorr	Percolator q-Value	Percolator PEP
		FALSE	High	Sequest HT (A2)	Unambiguous	LTVLQMTHNK		1	1	Q96CV9	Q96CV9	0	3	0.6172	0	1	1	395.555	1184.65	1184.65	3.14	0.00124	HCD (High Energy Collision Dissociation)	MS2	27.6436	504.439	18.2748	4291	HA-optn.raw	F2	2.56	0	0.003051
	FALSE	High	LTVLQMTHNK	1xOxidation [M6]	0.0957585	0	1	1	1	Q96CV9	0	1200.64	Not Found	High	High	0	0.04267	1.82
		Checked	Confidence	Identifying Node	PSM Ambiguity	Annotated Sequence	Modifications	# Protein Groups	# Proteins	Master Protein Accessions	Protein Accessions	# Missed Cleavages	Charge	DeltaScore	DeltaCn	Rank	Search Engine Rank	m/z [Da]	MH+ [Da]	Theo. MH+ [Da]	DeltaM [ppm]	Deltam/z [Da]	Activation Type	MS Order	Isolation Interference [%]	Ion Inject Time [ms]	RT [min]	First Scan	Spectrum File	File ID	XCorr	Percolator q-Value	Percolator PEP
		FALSE	High	Sequest HT (A2)	Unambiguous	LTVLQmTHNK	M6(Oxidation)	1	1	Q96CV9	Q96CV9	0	3	0.3791	0	1	1	400.886	1200.64	1200.64	2.56	0.00102	HCD (High Energy Collision Dissociation)	MS2	21.1742	512	18.3402	4303	HA-optn.raw	F2	1.82	0	0.04267
	FALSE	High	MAEGEAEGSVK		0.00766507	0	1	1	1	Q96CV9	0	1107.5	Not Found	High	High	0	0.001572	2.29
		Checked	Confidence	Identifying Node	PSM Ambiguity	Annotated Sequence	Modifications	# Protein Groups	# Proteins	Master Protein Accessions	Protein Accessions	# Missed Cleavages	Charge	DeltaScore	DeltaCn	Rank	Search Engine Rank	m/z [Da]	MH+ [Da]	Theo. MH+ [Da]	DeltaM [ppm]	Deltam/z [Da]	Activation Type	MS Order	Isolation Interference [%]	Ion Inject Time [ms]	RT [min]	First Scan	Spectrum File	File ID	XCorr	Percolator q-Value	Percolator PEP
		FALSE	High	Sequest HT (A2)	Unambiguous	MAEGEAEGSVK		1	1	Q96CV9	Q96CV9	0	2	0.3188	0	1	1	554.254	1107.5	1107.5	1.14	0.00063	HCD (High Energy Collision Dissociation)	MS2	0	512	9.7096	2386	HA-optn.raw	F2	2.29	0	0.001572
	FALSE	High	MAEGEAEGSVK	1xOxidation [M1]	0.0149597	0	1	1	1	Q96CV9	0	1123.49	Not Found	High	High	0	0.003742	2.39
		Checked	Confidence	Identifying Node	PSM Ambiguity	Annotated Sequence	Modifications	# Protein Groups	# Proteins	Master Protein Accessions	Protein Accessions	# Missed Cleavages	Charge	DeltaScore	DeltaCn	Rank	Search Engine Rank	m/z [Da]	MH+ [Da]	Theo. MH+ [Da]	DeltaM [ppm]	Deltam/z [Da]	Activation Type	MS Order	Isolation Interference [%]	Ion Inject Time [ms]	RT [min]	First Scan	Spectrum File	File ID	XCorr	Percolator q-Value	Percolator PEP
		FALSE	High	Sequest HT (A2)	Unambiguous	mAEGEAEGSVK	M1(Oxidation)	1	1	Q96CV9	Q96CV9	0	2	0.6402	0	1	1	562.252	1123.5	1123.49	2.61	0.00146	HCD (High Energy Collision Dissociation)	MS2	19.9191	512	8.9343	2209	HA-optn.raw	F2	2.39	0	0.003742
	FALSE	High	TSDSDQQAYLVQR		0.00107272	0	1	1	2	Q96CV9	0	1510.71	Not Found	High	High	0	0.0004854	3.89
		Checked	Confidence	Identifying Node	PSM Ambiguity	Annotated Sequence	Modifications	# Protein Groups	# Proteins	Master Protein Accessions	Protein Accessions	# Missed Cleavages	Charge	DeltaScore	DeltaCn	Rank	Search Engine Rank	m/z [Da]	MH+ [Da]	Theo. MH+ [Da]	DeltaM [ppm]	Deltam/z [Da]	Activation Type	MS Order	Isolation Interference [%]	Ion Inject Time [ms]	RT [min]	First Scan	Spectrum File	File ID	XCorr	Percolator q-Value	Percolator PEP
		FALSE	High	Sequest HT (A2)	Unambiguous	TSDSDQQAYLVQR		1	1	Q96CV9	Q96CV9	0	2	0.6546	0	1	1	755.862	1510.72	1510.71	2.31	0.00175	HCD (High Energy Collision Dissociation)	MS2	0	512	15.0195	3601	HA-optn.raw	F2	3.88	0	0.0001228
		FALSE	High	Sequest HT (A2)	Unambiguous	TSDSDQQAYLVQR		1	1	Q96CV9	Q96CV9	0	2	0.6864	0	1	1	755.864	1510.72	1510.71	5.3	0.00401	HCD (High Energy Collision Dissociation)	MS2	0	24.946	0.6062	155	HA-optn.raw	F2	3.89	0	0.0004854
	FALSE	High	SEIETQTEGSTEK		0.015015	0	1	1	1	Q96CV9	0	1438.65	Not Found	High	High	0	0.003763	3.42
		Checked	Confidence	Identifying Node	PSM Ambiguity	Annotated Sequence	Modifications	# Protein Groups	# Proteins	Master Protein Accessions	Protein Accessions	# Missed Cleavages	Charge	DeltaScore	DeltaCn	Rank	Search Engine Rank	m/z [Da]	MH+ [Da]	Theo. MH+ [Da]	DeltaM [ppm]	Deltam/z [Da]	Activation Type	MS Order	Isolation Interference [%]	Ion Inject Time [ms]	RT [min]	First Scan	Spectrum File	File ID	XCorr	Percolator q-Value	Percolator PEP
		FALSE	High	Sequest HT (A2)	Unambiguous	SEIETQTEGSTEK		1	1	Q96CV9	Q96CV9	0	2	0.7602	0	1	1	719.833	1438.66	1438.65	3.54	0.00255	HCD (High Energy Collision Dissociation)	MS2	0	512	9.9118	2432	HA-optn.raw	F2	3.42	0	0.003763
	FALSE	High	SEIETQTEGSTEKENDEEKGPETVGSEVEALNLQVTSLFK		0.0615612	0	1	1	1	Q96CV9	2	4382.09	Not Found	High	High	0	0.02382	6.36
		Checked	Confidence	Identifying Node	PSM Ambiguity	Annotated Sequence	Modifications	# Protein Groups	# Proteins	Master Protein Accessions	Protein Accessions	# Missed Cleavages	Charge	DeltaScore	DeltaCn	Rank	Search Engine Rank	m/z [Da]	MH+ [Da]	Theo. MH+ [Da]	DeltaM [ppm]	Deltam/z [Da]	Activation Type	MS Order	Isolation Interference [%]	Ion Inject Time [ms]	RT [min]	First Scan	Spectrum File	File ID	XCorr	Percolator q-Value	Percolator PEP
		FALSE	High	Sequest HT (A2)	Unambiguous	SEIETQTEGSTEKENDEEKGPETVGSEVEALNLQVTSLFK		1	1	Q96CV9	Q96CV9	2	4	0.6965	0	1	1	1096.28	4382.12	4382.09	6.17	0.00676	HCD (High Energy Collision Dissociation)	MS2	0	333.079	41.3043	8999	HA-optn.raw	F2	6.36	0	0.02382
	FALSE	High	SKLTVLQMTHNK		0.0416396	0	1	1	1	Q96CV9	1	1399.77	Not Found	High	High	0	0.01426	2.76
		Checked	Confidence	Identifying Node	PSM Ambiguity	Annotated Sequence	Modifications	# Protein Groups	# Proteins	Master Protein Accessions	Protein Accessions	# Missed Cleavages	Charge	DeltaScore	DeltaCn	Rank	Search Engine Rank	m/z [Da]	MH+ [Da]	Theo. MH+ [Da]	DeltaM [ppm]	Deltam/z [Da]	Activation Type	MS Order	Isolation Interference [%]	Ion Inject Time [ms]	RT [min]	First Scan	Spectrum File	File ID	XCorr	Percolator q-Value	Percolator PEP
		FALSE	High	Sequest HT (A2)	Unambiguous	SKLTVLQMTHNK		1	1	Q96CV9	Q96CV9	1	3	0.3333	0	1	1	467.264	1399.78	1399.77	2.76	0.00129	HCD (High Energy Collision Dissociation)	MS2	20.1075	512	15.6387	3737	HA-optn.raw	F2	2.76	0	0.01426
	FALSE	High	SSEDPTDDSR		0.0486791	0	1	1	1	Q96CV9	0	1108.44	Not Found	High	High	0	0.01747	2.56
		Checked	Confidence	Identifying Node	PSM Ambiguity	Annotated Sequence	Modifications	# Protein Groups	# Proteins	Master Protein Accessions	Protein Accessions	# Missed Cleavages	Charge	DeltaScore	DeltaCn	Rank	Search Engine Rank	m/z [Da]	MH+ [Da]	Theo. MH+ [Da]	DeltaM [ppm]	Deltam/z [Da]	Activation Type	MS Order	Isolation Interference [%]	Ion Inject Time [ms]	RT [min]	First Scan	Spectrum File	File ID	XCorr	Percolator q-Value	Percolator PEP
		FALSE	High	Sequest HT (A2)	Unambiguous	SSEDPTDDSR		1	1	Q96CV9	Q96CV9	0	2	0.6445	0	1	1	554.726	1108.44	1108.44	4.73	0.00262	HCD (High Energy Collision Dissociation)	MS2	13.3731	512	8.6048	2140	HA-optn.raw	F2	2.56	0	0.01747
	FALSE	High	SSEDPTDDSRLPR		0.0213849	0	1	1	1	Q96CV9	1	1474.68	Not Found	High	High	0	0.005956	2.19
		Checked	Confidence	Identifying Node	PSM Ambiguity	Annotated Sequence	Modifications	# Protein Groups	# Proteins	Master Protein Accessions	Protein Accessions	# Missed Cleavages	Charge	DeltaScore	DeltaCn	Rank	Search Engine Rank	m/z [Da]	MH+ [Da]	Theo. MH+ [Da]	DeltaM [ppm]	Deltam/z [Da]	Activation Type	MS Order	Isolation Interference [%]	Ion Inject Time [ms]	RT [min]	First Scan	Spectrum File	File ID	XCorr	Percolator q-Value	Percolator PEP
		FALSE	High	Sequest HT (A2)	Unambiguous	SSEDPTDDSRLPR		1	1	Q96CV9	Q96CV9	1	3	0.1963	0	1	1	492.232	1474.68	1474.68	3.24	0.00159	HCD (High Energy Collision Dissociation)	MS2	6.27768	512	11.89	2891	HA-optn.raw	F2	2.19	0	0.005956
	FALSE	High	ELLTENHQLK		0.032135	0	1	1	1	Q96CV9	0	1224.66	Not Found	High	High	0	0.01015	2.57
		Checked	Confidence	Identifying Node	PSM Ambiguity	Annotated Sequence	Modifications	# Protein Groups	# Proteins	Master Protein Accessions	Protein Accessions	# Missed Cleavages	Charge	DeltaScore	DeltaCn	Rank	Search Engine Rank	m/z [Da]	MH+ [Da]	Theo. MH+ [Da]	DeltaM [ppm]	Deltam/z [Da]	Activation Type	MS Order	Isolation Interference [%]	Ion Inject Time [ms]	RT [min]	First Scan	Spectrum File	File ID	XCorr	Percolator q-Value	Percolator PEP
		FALSE	High	Sequest HT (A2)	Unambiguous	ELLTENHQLK		1	1	Q96CV9	Q96CV9	0	3	0.1946	0	1	1	408.892	1224.66	1224.66	2.66	0.00109	HCD (High Energy Collision Dissociation)	MS2	26.7593	382.378	14.5054	3484	HA-optn.raw	F2	2.57	0	0.01015
	FALSE	High	ELQEAHTK		0.060246	0	1	1	1	Q96CV9	0	955.484	Not Found	High	High	0	0.02316	2
		Checked	Confidence	Identifying Node	PSM Ambiguity	Annotated Sequence	Modifications	# Protein Groups	# Proteins	Master Protein Accessions	Protein Accessions	# Missed Cleavages	Charge	DeltaScore	DeltaCn	Rank	Search Engine Rank	m/z [Da]	MH+ [Da]	Theo. MH+ [Da]	DeltaM [ppm]	Deltam/z [Da]	Activation Type	MS Order	Isolation Interference [%]	Ion Inject Time [ms]	RT [min]	First Scan	Spectrum File	File ID	XCorr	Percolator q-Value	Percolator PEP
		FALSE	High	Sequest HT (A2)	Unambiguous	ELQEAHTK		1	1	Q96CV9	Q96CV9	0	2	0.54	0	1	1	478.247	955.487	955.484	2.71	0.00129	HCD (High Energy Collision Dissociation)	MS2	30.2837	512	8.2335	2060	HA-optn.raw	F2	2	0	0.02316
	FALSE	High	ELSEKLELAEK		0.0108101	0	1	1	1	Q96CV9	1	1288.7	Not Found	High	High	0	0.002453	2.79
		Checked	Confidence	Identifying Node	PSM Ambiguity	Annotated Sequence	Modifications	# Protein Groups	# Proteins	Master Protein Accessions	Protein Accessions	# Missed Cleavages	Charge	DeltaScore	DeltaCn	Rank	Search Engine Rank	m/z [Da]	MH+ [Da]	Theo. MH+ [Da]	DeltaM [ppm]	Deltam/z [Da]	Activation Type	MS Order	Isolation Interference [%]	Ion Inject Time [ms]	RT [min]	First Scan	Spectrum File	File ID	XCorr	Percolator q-Value	Percolator PEP
		FALSE	High	Sequest HT (A2)	Unambiguous	ELSEKLELAEK		1	1	Q96CV9	Q96CV9	1	2	0.5305	0	1	1	644.856	1288.7	1288.7	3.44	0.00222	HCD (High Energy Collision Dissociation)	MS2	9.9154	512	17.6071	4156	HA-optn.raw	F2	2.79	0	0.002453
	FALSE	High	ENDEEKGPETVGSEVEALNLQVTSLFK		0.000191505	0	1	1	1	Q96CV9	1	2962.45	Not Found	High	High	0	1.316e-05	5.58
		Checked	Confidence	Identifying Node	PSM Ambiguity	Annotated Sequence	Modifications	# Protein Groups	# Proteins	Master Protein Accessions	Protein Accessions	# Missed Cleavages	Charge	DeltaScore	DeltaCn	Rank	Search Engine Rank	m/z [Da]	MH+ [Da]	Theo. MH+ [Da]	DeltaM [ppm]	Deltam/z [Da]	Activation Type	MS Order	Isolation Interference [%]	Ion Inject Time [ms]	RT [min]	First Scan	Spectrum File	File ID	XCorr	Percolator q-Value	Percolator PEP
		FALSE	High	Sequest HT (A2)	Unambiguous	ENDEEKGPETVGSEVEALNLQVTSLFK		1	1	Q96CV9	Q96CV9	1	3	0.7509	0	1	1	988.157	2962.46	2962.45	1.72	0.0017	HCD (High Energy Collision Dissociation)	MS2	2.70344	512	41.6383	9061	HA-optn.raw	F2	5.58	0	1.316e-05
	FALSE	High	EDSPSESTGNGPPHLAHPNLDTFTPEELLQQMK		0.00213681	0	1	1	1	Q96CV9	0	3616.69	Not Found	High	High	0	0.0002997	3.86
		Checked	Confidence	Identifying Node	PSM Ambiguity	Annotated Sequence	Modifications	# Protein Groups	# Proteins	Master Protein Accessions	Protein Accessions	# Missed Cleavages	Charge	DeltaScore	DeltaCn	Rank	Search Engine Rank	m/z [Da]	MH+ [Da]	Theo. MH+ [Da]	DeltaM [ppm]	Deltam/z [Da]	Activation Type	MS Order	Isolation Interference [%]	Ion Inject Time [ms]	RT [min]	First Scan	Spectrum File	File ID	XCorr	Percolator q-Value	Percolator PEP
		FALSE	High	Sequest HT (A2)	Unambiguous	EDSPSESTGNGPPHLAHPNLDTFTPEELLQQMK		1	1	Q96CV9	Q96CV9	0	4	0.7098	0	1	1	904.933	3616.71	3616.69	6.32	0.00571	HCD (High Energy Collision Dissociation)	MS2	4.00066	512	36.6082	8029	HA-optn.raw	F2	3.86	0	0.0002997
	FALSE	High	FEELSAWTEK		0.00486227	0	1	1	3	Q96CV9	0	1239.59	Not Found	High	High	0	0.003051	2.66
		Checked	Confidence	Identifying Node	PSM Ambiguity	Annotated Sequence	Modifications	# Protein Groups	# Proteins	Master Protein Accessions	Protein Accessions	# Missed Cleavages	Charge	DeltaScore	DeltaCn	Rank	Search Engine Rank	m/z [Da]	MH+ [Da]	Theo. MH+ [Da]	DeltaM [ppm]	Deltam/z [Da]	Activation Type	MS Order	Isolation Interference [%]	Ion Inject Time [ms]	RT [min]	First Scan	Spectrum File	File ID	XCorr	Percolator q-Value	Percolator PEP
		FALSE	High	Sequest HT (A2)	Unambiguous	FEELSAWTEK		1	1	Q96CV9	Q96CV9	0	2	0.4887	0	1	1	620.301	1239.59	1239.59	3.81	0.00236	HCD (High Energy Collision Dissociation)	MS2	6.00854	512	27.6967	6237	HA-optn.raw	F2	2.66	0	0.003051
		FALSE	High	Sequest HT (A2)	Unambiguous	FEELSAWTEK		1	1	Q96CV9	Q96CV9	0	2	0.4902	0	1	1	620.299	1239.59	1239.59	1.84	0.00114	HCD (High Energy Collision Dissociation)	MS2	0	333.647	25.5347	5783	HA-optn.raw	F2	2.04	0	0.0008694
		FALSE	High	Sequest HT (A2)	Unambiguous	FEELSAWTEK		1	1	Q96CV9	Q96CV9	0	2	0.4832	0	1	1	620.3	1239.59	1239.59	3.12	0.00194	HCD (High Energy Collision Dissociation)	MS2	0	512	26.6921	6019	HA-optn.raw	F2	2.38	0	0.001042
	FALSE	High	ADLLGIVSELQLK		0.00347137	0	1	1	1	Q96CV9	0	1398.82	Not Found	High	High	0	0.0005619	3.8
		Checked	Confidence	Identifying Node	PSM Ambiguity	Annotated Sequence	Modifications	# Protein Groups	# Proteins	Master Protein Accessions	Protein Accessions	# Missed Cleavages	Charge	DeltaScore	DeltaCn	Rank	Search Engine Rank	m/z [Da]	MH+ [Da]	Theo. MH+ [Da]	DeltaM [ppm]	Deltam/z [Da]	Activation Type	MS Order	Isolation Interference [%]	Ion Inject Time [ms]	RT [min]	First Scan	Spectrum File	File ID	XCorr	Percolator q-Value	Percolator PEP
		FALSE	High	Sequest HT (A2)	Unambiguous	ADLLGIVSELQLK		1	1	Q96CV9	Q96CV9	0	2	0.6079	0	1	1	699.916	1398.82	1398.82	3.22	0.00225	HCD (High Energy Collision Dissociation)	MS2	7.71741	283.206	41.5869	9054	HA-optn.raw	F2	3.8	0	0.0005619
	FALSE	High	AEAEQEKDQLR		0.0206885	0	1	1	1	Q96CV9	1	1316.64	Not Found	High	High	0	0.00571	2.99
		Checked	Confidence	Identifying Node	PSM Ambiguity	Annotated Sequence	Modifications	# Protein Groups	# Proteins	Master Protein Accessions	Protein Accessions	# Missed Cleavages	Charge	DeltaScore	DeltaCn	Rank	Search Engine Rank	m/z [Da]	MH+ [Da]	Theo. MH+ [Da]	DeltaM [ppm]	Deltam/z [Da]	Activation Type	MS Order	Isolation Interference [%]	Ion Inject Time [ms]	RT [min]	First Scan	Spectrum File	File ID	XCorr	Percolator q-Value	Percolator PEP
		FALSE	High	Sequest HT (A2)	Unambiguous	AEAEQEKDQLR		1	1	Q96CV9	Q96CV9	1	3	0.3846	0	1	1	439.554	1316.65	1316.64	2.94	0.00129	HCD (High Energy Collision Dissociation)	MS2	2.33399	512	9.1795	2267	HA-optn.raw	F2	2.99	0	0.00571
	FALSE	High	AQMEVYCSDFHAER	1xCarbamidomethyl [C7]; 1xOxidation [M3]	0.000354261	0	1	1	2	Q96CV9	0	1758.72	Not Found	High	High	0	2.917e-05	3.9
		Checked	Confidence	Identifying Node	PSM Ambiguity	Annotated Sequence	Modifications	# Protein Groups	# Proteins	Master Protein Accessions	Protein Accessions	# Missed Cleavages	Charge	DeltaScore	DeltaCn	Rank	Search Engine Rank	m/z [Da]	MH+ [Da]	Theo. MH+ [Da]	DeltaM [ppm]	Deltam/z [Da]	Activation Type	MS Order	Isolation Interference [%]	Ion Inject Time [ms]	RT [min]	First Scan	Spectrum File	File ID	XCorr	Percolator q-Value	Percolator PEP
		FALSE	High	Sequest HT (A2)	Unambiguous	AQmEVYcSDFHAER	M3(Oxidation); C7(Carbamidomethyl)	1	1	Q96CV9	Q96CV9	0	3	0.7949	0	1	1	586.914	1758.73	1758.72	4.28	0.00251	HCD (High Energy Collision Dissociation)	MS2	7.49951	512	15.3643	3675	HA-optn.raw	F2	3.56	0	0.01276
		FALSE	High	Sequest HT (A2)	Unambiguous	AQmEVYcSDFHAER	M3(Oxidation); C7(Carbamidomethyl)	1	1	Q96CV9	Q96CV9	0	3	0.9179	0	1	1	586.914	1758.73	1758.72	3.55	0.00208	HCD (High Energy Collision Dissociation)	MS2	6.81554	512	19.0758	4456	HA-optn.raw	F2	3.9	0	2.917e-05
	FALSE	High	AQMEVYCSDFHAER	1xCarbamidomethyl [C7]	0.00218484	0	1	1	3	Q96CV9	0	1742.73	Not Found	High	High	0	0.0003084	4.58
		Checked	Confidence	Identifying Node	PSM Ambiguity	Annotated Sequence	Modifications	# Protein Groups	# Proteins	Master Protein Accessions	Protein Accessions	# Missed Cleavages	Charge	DeltaScore	DeltaCn	Rank	Search Engine Rank	m/z [Da]	MH+ [Da]	Theo. MH+ [Da]	DeltaM [ppm]	Deltam/z [Da]	Activation Type	MS Order	Isolation Interference [%]	Ion Inject Time [ms]	RT [min]	First Scan	Spectrum File	File ID	XCorr	Percolator q-Value	Percolator PEP
		FALSE	High	Sequest HT (A2)	Unambiguous	AQMEVYcSDFHAER	C7(Carbamidomethyl)	1	1	Q96CV9	Q96CV9	0	3	0.8603	0	1	1	581.582	1742.73	1742.73	2.69	0.00156	HCD (High Energy Collision Dissociation)	MS2	3.93049	331.485	19.4716	4537	HA-optn.raw	F2	4.58	0	0.0003084
		FALSE	High	Sequest HT (A2)	Unambiguous	AQMEVYcSDFHAER	C7(Carbamidomethyl)	1	1	Q96CV9	Q96CV9	0	3	0.7839	0	1	1	581.582	1742.73	1742.73	3.22	0.00187	HCD (High Energy Collision Dissociation)	MS2	0	512	14.2052	3417	HA-optn.raw	F2	2.36	0	0.0273
		FALSE	High	Sequest HT (A2)	Unambiguous	AQMEVYcSDFHAER	C7(Carbamidomethyl)	1	1	Q96CV9	Q96CV9	0	3	0.8804	0	1	1	581.582	1742.73	1742.73	3.64	0.00211	HCD (High Energy Collision Dissociation)	MS2	24.3598	512	18.461	4328	HA-optn.raw	F2	3.26	0.001352	0.1072
	FALSE	High	KLELQVESMLSEIK		0.000874946	0	1	1	2	Q96CV9	1	1646.9	Not Found	High	High	0	9.423e-05	4.3
		Checked	Confidence	Identifying Node	PSM Ambiguity	Annotated Sequence	Modifications	# Protein Groups	# Proteins	Master Protein Accessions	Protein Accessions	# Missed Cleavages	Charge	DeltaScore	DeltaCn	Rank	Search Engine Rank	m/z [Da]	MH+ [Da]	Theo. MH+ [Da]	DeltaM [ppm]	Deltam/z [Da]	Activation Type	MS Order	Isolation Interference [%]	Ion Inject Time [ms]	RT [min]	First Scan	Spectrum File	File ID	XCorr	Percolator q-Value	Percolator PEP
		FALSE	High	Sequest HT (A2)	Unambiguous	KLELQVESMLSEIK		1	1	Q96CV9	Q96CV9	1	2	0.6791	0	1	1	823.96	1646.91	1646.9	6.02	0.00496	HCD (High Energy Collision Dissociation)	MS2	9.03046	512	35.1701	7743	HA-optn.raw	F2	4.3	0	9.423e-05
		FALSE	High	Sequest HT (A2)	Unambiguous	KLELQVESMLSEIK		1	1	Q96CV9	Q96CV9	1	2	0.6727	0	1	1	823.961	1646.91	1646.9	6.39	0.00527	HCD (High Energy Collision Dissociation)	MS2	0	512	36.2417	7957	HA-optn.raw	F2	2.2	0.001352	0.1016
	FALSE	High	KNSAIPSELNEKQELVYTNK		6.93791e-05	0	1	1	1	Q96CV9	2	2305.2	Not Found	High	High	0	3.532e-06	4.84
		Checked	Confidence	Identifying Node	PSM Ambiguity	Annotated Sequence	Modifications	# Protein Groups	# Proteins	Master Protein Accessions	Protein Accessions	# Missed Cleavages	Charge	DeltaScore	DeltaCn	Rank	Search Engine Rank	m/z [Da]	MH+ [Da]	Theo. MH+ [Da]	DeltaM [ppm]	Deltam/z [Da]	Activation Type	MS Order	Isolation Interference [%]	Ion Inject Time [ms]	RT [min]	First Scan	Spectrum File	File ID	XCorr	Percolator q-Value	Percolator PEP
		FALSE	High	Sequest HT (A2)	Unambiguous	KNSAIPSELNEKQELVYTNK		1	1	Q96CV9	Q96CV9	2	3	0.6674	0	1	1	769.078	2305.22	2305.2	6.72	0.00516	HCD (High Energy Collision Dissociation)	MS2	0	512	19.4122	4526	HA-optn.raw	F2	4.84	0	3.532e-06
	FALSE	High	GRFEELSAWTEK		0.00668454	0	1	1	3	Q96CV9	1	1452.71	Not Found	High	High	0	0.001316	3.98
		Checked	Confidence	Identifying Node	PSM Ambiguity	Annotated Sequence	Modifications	# Protein Groups	# Proteins	Master Protein Accessions	Protein Accessions	# Missed Cleavages	Charge	DeltaScore	DeltaCn	Rank	Search Engine Rank	m/z [Da]	MH+ [Da]	Theo. MH+ [Da]	DeltaM [ppm]	Deltam/z [Da]	Activation Type	MS Order	Isolation Interference [%]	Ion Inject Time [ms]	RT [min]	First Scan	Spectrum File	File ID	XCorr	Percolator q-Value	Percolator PEP
		FALSE	High	Sequest HT (A2)	Unambiguous	GRFEELSAWTEK		1	1	Q96CV9	Q96CV9	1	3	0.6345	0	1	1	484.91	1452.72	1452.71	3.11	0.0015	HCD (High Energy Collision Dissociation)	MS2	16.0098	512	24.9147	5658	HA-optn.raw	F2	3.42	0	0.001902
		FALSE	High	Sequest HT (A2)	Unambiguous	GRFEELSAWTEK		1	1	Q96CV9	Q96CV9	1	3	0.6658	0	1	1	484.91	1452.72	1452.71	3.3	0.0016	HCD (High Energy Collision Dissociation)	MS2	5.10307	397.914	25.9178	5863	HA-optn.raw	F2	3.98	0	0.001316
		FALSE	High	Sequest HT (A2)	Unambiguous	GRFEELSAWTEK		1	1	Q96CV9	Q96CV9	1	3	0.4304	0	1	1	484.911	1452.72	1452.71	4.56	0.00221	HCD (High Energy Collision Dissociation)	MS2	39.2908	512	26.9815	6078	HA-optn.raw	F2	2.37	0.001352	0.07146
	FALSE	High	GPETVGSEVEALNLQVTSLFK		0.00189794	0	1	1	1	Q96CV9	0	2218.16	Not Found	High	High	0	0.0002572	6.78
		Checked	Confidence	Identifying Node	PSM Ambiguity	Annotated Sequence	Modifications	# Protein Groups	# Proteins	Master Protein Accessions	Protein Accessions	# Missed Cleavages	Charge	DeltaScore	DeltaCn	Rank	Search Engine Rank	m/z [Da]	MH+ [Da]	Theo. MH+ [Da]	DeltaM [ppm]	Deltam/z [Da]	Activation Type	MS Order	Isolation Interference [%]	Ion Inject Time [ms]	RT [min]	First Scan	Spectrum File	File ID	XCorr	Percolator q-Value	Percolator PEP
		FALSE	High	Sequest HT (A2)	Unambiguous	GPETVGSEVEALNLQVTSLFK		1	1	Q96CV9	Q96CV9	0	3	0.587	0	1	1	740.06	2218.17	2218.16	2.55	0.00188	HCD (High Energy Collision Dissociation)	MS2	0	331.757	41.7963	9086	HA-optn.raw	F2	6.78	0	0.0002572
	FALSE	High	QELVYTNK		0.166348	0.00293788	1	1	1	Q96CV9	0	994.52	Not Found	High	High	0.001352	0.08922	2.54
		Checked	Confidence	Identifying Node	PSM Ambiguity	Annotated Sequence	Modifications	# Protein Groups	# Proteins	Master Protein Accessions	Protein Accessions	# Missed Cleavages	Charge	DeltaScore	DeltaCn	Rank	Search Engine Rank	m/z [Da]	MH+ [Da]	Theo. MH+ [Da]	DeltaM [ppm]	Deltam/z [Da]	Activation Type	MS Order	Isolation Interference [%]	Ion Inject Time [ms]	RT [min]	First Scan	Spectrum File	File ID	XCorr	Percolator q-Value	Percolator PEP
		FALSE	High	Sequest HT (A2)	Unambiguous	QELVYTNK		1	1	Q96CV9	Q96CV9	0	2	0.5236	0	1	1	497.766	994.525	994.52	4.59	0.00228	HCD (High Energy Collision Dissociation)	MS2	13.14	512	12.8423	3109	HA-optn.raw	F2	2.54	0.001352	0.08922
	FALSE	High	NIPIHSCPK	1xCarbamidomethyl [C7]	0.127036	0.00293788	1	1	1	Q96CV9	0	1065.55	Not Found	High	High	0.001352	0.06233	1.6
		Checked	Confidence	Identifying Node	PSM Ambiguity	Annotated Sequence	Modifications	# Protein Groups	# Proteins	Master Protein Accessions	Protein Accessions	# Missed Cleavages	Charge	DeltaScore	DeltaCn	Rank	Search Engine Rank	m/z [Da]	MH+ [Da]	Theo. MH+ [Da]	DeltaM [ppm]	Deltam/z [Da]	Activation Type	MS Order	Isolation Interference [%]	Ion Inject Time [ms]	RT [min]	First Scan	Spectrum File	File ID	XCorr	Percolator q-Value	Percolator PEP
		FALSE	High	Sequest HT (A2)	Unambiguous	NIPIHScPK	C7(Carbamidomethyl)	1	1	Q96CV9	Q96CV9	0	2	0.5125	0	1	1	533.281	1065.56	1065.55	4.22	0.00225	HCD (High Energy Collision Dissociation)	MS2	28.1375	512	10.3912	2540	HA-optn.raw	F2	1.6	0.001352	0.06233
	FALSE	High	LLQEHNNALK		0.288657	0.00528225	1	1	1	Q96CV9	0	1179.65	Not Found	High	High	0.003649	0.1894	2.22
		Checked	Confidence	Identifying Node	PSM Ambiguity	Annotated Sequence	Modifications	# Protein Groups	# Proteins	Master Protein Accessions	Protein Accessions	# Missed Cleavages	Charge	DeltaScore	DeltaCn	Rank	Search Engine Rank	m/z [Da]	MH+ [Da]	Theo. MH+ [Da]	DeltaM [ppm]	Deltam/z [Da]	Activation Type	MS Order	Isolation Interference [%]	Ion Inject Time [ms]	RT [min]	First Scan	Spectrum File	File ID	XCorr	Percolator q-Value	Percolator PEP
		FALSE	High	Sequest HT (A2)	Unambiguous	LLQEHNNALK		1	1	Q96CV9	Q96CV9	0	2	0.3018	0	1	1	590.33	1179.65	1179.65	3.89	0.00229	HCD (High Energy Collision Dissociation)	MS2	0	512	11.0448	2692	HA-optn.raw	F2	2.22	0.003649	0.1894
	FALSE	High	ENDAFEDGGR		0.23666	0.00528225	1	1	1	Q96CV9	0	1109.45	Not Found	High	High	0.003649	0.144	1.76
		Checked	Confidence	Identifying Node	PSM Ambiguity	Annotated Sequence	Modifications	# Protein Groups	# Proteins	Master Protein Accessions	Protein Accessions	# Missed Cleavages	Charge	DeltaScore	DeltaCn	Rank	Search Engine Rank	m/z [Da]	MH+ [Da]	Theo. MH+ [Da]	DeltaM [ppm]	Deltam/z [Da]	Activation Type	MS Order	Isolation Interference [%]	Ion Inject Time [ms]	RT [min]	First Scan	Spectrum File	File ID	XCorr	Percolator q-Value	Percolator PEP
		FALSE	High	Sequest HT (A2)	Unambiguous	ENDAFEDGGR		1	1	Q96CV9	Q96CV9	0	2	0.7045	0	1	1	555.231	1109.45	1109.45	4.16	0.00231	HCD (High Energy Collision Dissociation)	MS2	0	512	11.4018	2775	HA-optn.raw	F2	1.76	0.003649	0.144
	FALSE	High	CGEVLPDIDTLQIHVMDCII	2xCarbamidomethyl [C1; C18]	0.222581	0.00528225	1	1	1	Q96CV9	0	2341.12	Not Found	High	High	0.002619	0.1327	3.05
		Checked	Confidence	Identifying Node	PSM Ambiguity	Annotated Sequence	Modifications	# Protein Groups	# Proteins	Master Protein Accessions	Protein Accessions	# Missed Cleavages	Charge	DeltaScore	DeltaCn	Rank	Search Engine Rank	m/z [Da]	MH+ [Da]	Theo. MH+ [Da]	DeltaM [ppm]	Deltam/z [Da]	Activation Type	MS Order	Isolation Interference [%]	Ion Inject Time [ms]	RT [min]	First Scan	Spectrum File	File ID	XCorr	Percolator q-Value	Percolator PEP
		FALSE	High	Sequest HT (A2)	Unambiguous	cGEVLPDIDTLQIHVMDcII	C1(Carbamidomethyl); C18(Carbamidomethyl)	1	1	Q96CV9	Q96CV9	0	3	0.4656	0	1	1	781.049	2341.13	2341.12	3.38	0.00264	HCD (High Energy Collision Dissociation)	MS2	0	288.66	41.8034	9088	HA-optn.raw	F2	3.05	0.002619	0.1327
FALSE	High	Master Protein	Q14525	Keratin, type I cuticular Ha3-II OS=Homo sapiens OX=9606 GN=KRT33B PE=1 SV=3	0	15.649	19	9	11	6	1	404	46.2	4.84	19.92	9	Not Found	High
	Checked	Confidence	Sequence	Modifications	Qvality PEP	Qvality q-value	# Protein Groups	# Proteins	# PSMs	Master Protein Accessions	# Missed Cleavages	Theo. MH+ [Da]	Found in Sample: [S1] F1: Control	Found in Sample: [S2] F2: Sample	Confidence (by Search Engine): Sequest HT	Percolator q-Value (by Search Engine): Sequest HT	Percolator PEP (by Search Engine): Sequest HT	XCorr (by Search Engine): Sequest HT
	FALSE	High	QLVESDINSLR		0.0268545	0	1	1	1	Q14525	0	1273.67	Not Found	High	High	0	0.00801	2.64
		Checked	Confidence	Identifying Node	PSM Ambiguity	Annotated Sequence	Modifications	# Protein Groups	# Proteins	Master Protein Accessions	Protein Accessions	# Missed Cleavages	Charge	DeltaScore	DeltaCn	Rank	Search Engine Rank	m/z [Da]	MH+ [Da]	Theo. MH+ [Da]	DeltaM [ppm]	Deltam/z [Da]	Activation Type	MS Order	Isolation Interference [%]	Ion Inject Time [ms]	RT [min]	First Scan	Spectrum File	File ID	XCorr	Percolator q-Value	Percolator PEP
		FALSE	High	Sequest HT (A2)	Unambiguous	QLVESDINSLR		1	1	Q14525	Q14525	0	2	0.4659	0	1	1	637.342	1273.68	1273.67	1.98	0.00126	HCD (High Energy Collision Dissociation)	MS2	9.12139	512	22.2549	5131	HA-optn.raw	F2	2.64	0	0.00801
	FALSE	High	QNQEYQVLLDVR		0.00302683	0	1	2	1	Q14525	0	1504.78	Not Found	High	High	0	0.0004703	2.57
		Checked	Confidence	Identifying Node	PSM Ambiguity	Annotated Sequence	Modifications	# Protein Groups	# Proteins	Master Protein Accessions	Protein Accessions	# Missed Cleavages	Charge	DeltaScore	DeltaCn	Rank	Search Engine Rank	m/z [Da]	MH+ [Da]	Theo. MH+ [Da]	DeltaM [ppm]	Deltam/z [Da]	Activation Type	MS Order	Isolation Interference [%]	Ion Inject Time [ms]	RT [min]	First Scan	Spectrum File	File ID	XCorr	Percolator q-Value	Percolator PEP
		FALSE	High	Sequest HT (A2)	Unambiguous	QNQEYQVLLDVR		1	2	Q14525	Q14525; O76011	0	2	0.5681	0	1	1	752.894	1504.78	1504.78	2.92	0.0022	HCD (High Energy Collision Dissociation)	MS2	32.5884	512	29.4011	6602	HA-optn.raw	F2	2.57	0	0.0004703
	FALSE	High	QVVSSSEQLQSYQAEIIELR		0.00444887	0	1	1	1	Q14525	0	2307.18	Not Found	High	High	0	0.0007755	3.51
		Checked	Confidence	Identifying Node	PSM Ambiguity	Annotated Sequence	Modifications	# Protein Groups	# Proteins	Master Protein Accessions	Protein Accessions	# Missed Cleavages	Charge	DeltaScore	DeltaCn	Rank	Search Engine Rank	m/z [Da]	MH+ [Da]	Theo. MH+ [Da]	DeltaM [ppm]	Deltam/z [Da]	Activation Type	MS Order	Isolation Interference [%]	Ion Inject Time [ms]	RT [min]	First Scan	Spectrum File	File ID	XCorr	Percolator q-Value	Percolator PEP
		FALSE	High	Sequest HT (A2)	Unambiguous	QVVSSSEQLQSYQAEIIELR		1	1	Q14525	Q14525	0	3	0.6695	0	1	1	769.737	2307.2	2307.18	6.6	0.00508	HCD (High Energy Collision Dissociation)	MS2	3.11109	512	32.9634	7320	HA-optn.raw	F2	3.51	0	0.0007755
	FALSE	High	QVVSSSEQLQSYQAEIIELRR		0.0852169	0	1	1	1	Q14525	1	2463.28	Not Found	High	High	0	0.03658	0.64
		Checked	Confidence	Identifying Node	PSM Ambiguity	Annotated Sequence	Modifications	# Protein Groups	# Proteins	Master Protein Accessions	Protein Accessions	# Missed Cleavages	Charge	DeltaScore	DeltaCn	Rank	Search Engine Rank	m/z [Da]	MH+ [Da]	Theo. MH+ [Da]	DeltaM [ppm]	Deltam/z [Da]	Activation Type	MS Order	Isolation Interference [%]	Ion Inject Time [ms]	RT [min]	First Scan	Spectrum File	File ID	XCorr	Percolator q-Value	Percolator PEP
		FALSE	High	Sequest HT (A2)	Unambiguous	QVVSSSEQLQSYQAEIIELRR		1	1	Q14525	Q14525	1	3	1	0	1	1	821.77	2463.3	2463.28	4.9	0.00403	HCD (High Energy Collision Dissociation)	MS2	0	512	29.9781	6724	HA-optn.raw	F2	0.64	0	0.03658
	FALSE	High	QLVESDINSLRR		0.114087	0.00293788	1	1	1	Q14525	1	1429.78	Not Found	High	High	0.001352	0.05398	2.11
		Checked	Confidence	Identifying Node	PSM Ambiguity	Annotated Sequence	Modifications	# Protein Groups	# Proteins	Master Protein Accessions	Protein Accessions	# Missed Cleavages	Charge	DeltaScore	DeltaCn	Rank	Search Engine Rank	m/z [Da]	MH+ [Da]	Theo. MH+ [Da]	DeltaM [ppm]	Deltam/z [Da]	Activation Type	MS Order	Isolation Interference [%]	Ion Inject Time [ms]	RT [min]	First Scan	Spectrum File	File ID	XCorr	Percolator q-Value	Percolator PEP
		FALSE	High	Sequest HT (A2)	Unambiguous	QLVESDINSLRR		1	1	Q14525	Q14525	1	3	0.2796	0	1	1	477.265	1429.78	1429.78	3.18	0.00151	HCD (High Energy Collision Dissociation)	MS2	11.6726	512	19.4313	4530	HA-optn.raw	F2	2.11	0.001352	0.05398
	FALSE	High	ETMQFLNDR		0.142783	0.00293788	2	4	1	O76013; Q14525	0	1153.53	Not Found	High	High	0.001352	0.07277	1.84
		Checked	Confidence	Identifying Node	PSM Ambiguity	Annotated Sequence	Modifications	# Protein Groups	# Proteins	Master Protein Accessions	Protein Accessions	# Missed Cleavages	Charge	DeltaScore	DeltaCn	Rank	Search Engine Rank	m/z [Da]	MH+ [Da]	Theo. MH+ [Da]	DeltaM [ppm]	Deltam/z [Da]	Activation Type	MS Order	Isolation Interference [%]	Ion Inject Time [ms]	RT [min]	First Scan	Spectrum File	File ID	XCorr	Percolator q-Value	Percolator PEP
		FALSE	High	Sequest HT (A2)	Unambiguous	ETMQFLNDR		2	4	O76013; Q14525	O76013; Q14525; O76011; Q6A162	0	2	0.6576	0	1	1	577.27	1153.53	1153.53	2.48	0.00143	HCD (High Energy Collision Dissociation)	MS2	41.9361	406.897	22.8221	5240	HA-optn.raw	F2	1.84	0.001352	0.07277
	FALSE	High	LAADDFR		0.107893	0.00293788	5	8	3	O76013; P02533; Q14525; P13646; Q04695	0	807.4	High	High	High	0.001352	0.07903	2
		Checked	Confidence	Identifying Node	PSM Ambiguity	Annotated Sequence	Modifications	# Protein Groups	# Proteins	Master Protein Accessions	Protein Accessions	# Missed Cleavages	Charge	DeltaScore	DeltaCn	Rank	Search Engine Rank	m/z [Da]	MH+ [Da]	Theo. MH+ [Da]	DeltaM [ppm]	Deltam/z [Da]	Activation Type	MS Order	Isolation Interference [%]	Ion Inject Time [ms]	RT [min]	First Scan	Spectrum File	File ID	XCorr	Percolator q-Value	Percolator PEP
		FALSE	High	Sequest HT (A2)	Unambiguous	LAADDFR		5	8	O76013; P02533; Q14525; P13646; Q04695	O76013; P02533; Q2M2I5; Q14525; P19012; P13646; Q04695; O76014	0	2	0.455	0	1	1	404.204	807.402	807.4	2.7	0.00109	HCD (High Energy Collision Dissociation)	MS2	6.27045	512	15.3316	3670	HA-optn.raw	F2	2	0.001352	0.07903
		FALSE	High	Sequest HT (A2)	Unambiguous	LAADDFR		5	8	O76013; P02533; Q14525; P13646; Q04695	O76013; P02533; Q2M2I5; Q14525; P19012; P13646; Q04695; O76014	0	2	0.4491	0	1	1	404.206	807.404	807.4	5.57	0.00225	HCD (High Energy Collision Dissociation)	MS2	19.8291	512	15.5188	3389	HA-2.raw	F1	1.67	0.001352	0.05011
		FALSE	High	Sequest HT (A2)	Unambiguous	LAADDFR		5	8	O76013; P02533; Q14525; P13646; Q04695	O76013; P02533; Q2M2I5; Q14525; P19012; P13646; Q04695; O76014	0	2	0.369	0	1	1	404.204	807.401	807.4	2.39	0.00097	HCD (High Energy Collision Dissociation)	MS2	6.47666	512	16.3343	3894	HA-optn.raw	F2	1.87	0.008379	0.2683
	FALSE	High	LASYLEK		0.127476	0.00293788	2	6	1	Q14525; P13646	0	823.456	Not Found	High	High	0.001352	0.06263	1.51
		Checked	Confidence	Identifying Node	PSM Ambiguity	Annotated Sequence	Modifications	# Protein Groups	# Proteins	Master Protein Accessions	Protein Accessions	# Missed Cleavages	Charge	DeltaScore	DeltaCn	Rank	Search Engine Rank	m/z [Da]	MH+ [Da]	Theo. MH+ [Da]	DeltaM [ppm]	Deltam/z [Da]	Activation Type	MS Order	Isolation Interference [%]	Ion Inject Time [ms]	RT [min]	First Scan	Spectrum File	File ID	XCorr	Percolator q-Value	Percolator PEP
		FALSE	High	Sequest HT (A2)	Unambiguous	LASYLEK		2	6	Q14525; P13646	Q14525; O76011; Q6A162; P13646; P35900; Q9C075	0	2	0.298	0	1	1	412.233	823.459	823.456	3.17	0.0013	HCD (High Energy Collision Dissociation)	MS2	22.7528	512	15.1363	3627	HA-optn.raw	F2	1.51	0.001352	0.06263
	FALSE	High	LVVQIDNAK		0.267868	0.00528225	1	1	1	Q14525	0	999.583	Not Found	High	High	0.003649	0.1705	1.7
		Checked	Confidence	Identifying Node	PSM Ambiguity	Annotated Sequence	Modifications	# Protein Groups	# Proteins	Master Protein Accessions	Protein Accessions	# Missed Cleavages	Charge	DeltaScore	DeltaCn	Rank	Search Engine Rank	m/z [Da]	MH+ [Da]	Theo. MH+ [Da]	DeltaM [ppm]	Deltam/z [Da]	Activation Type	MS Order	Isolation Interference [%]	Ion Inject Time [ms]	RT [min]	First Scan	Spectrum File	File ID	XCorr	Percolator q-Value	Percolator PEP
		FALSE	High	Sequest HT (A2)	Unambiguous	LVVQIDNAK		1	1	Q14525	Q14525	0	2	0.3882	0	1	1	500.298	999.588	999.583	4.99	0.00249	HCD (High Energy Collision Dissociation)	MS2	0	512	17.9888	4234	HA-optn.raw	F2	1.7	0.003649	0.1705
FALSE	High	Master Protein	P78385	Keratin, type II cuticular Hb3 OS=Homo sapiens OX=9606 GN=KRT83 PE=1 SV=2	0	11.354	12	8	10	5	1	493	54.2	5.64	12.72	8	Not Found	High
	Checked	Confidence	Sequence	Modifications	Qvality PEP	Qvality q-value	# Protein Groups	# Proteins	# PSMs	Master Protein Accessions	# Missed Cleavages	Theo. MH+ [Da]	Found in Sample: [S1] F1: Control	Found in Sample: [S2] F2: Sample	Confidence (by Search Engine): Sequest HT	Percolator q-Value (by Search Engine): Sequest HT	Percolator PEP (by Search Engine): Sequest HT	XCorr (by Search Engine): Sequest HT
	FALSE	High	LTAEVENAK		0.0128592	0	1	4	1	P78385	0	974.515	Not Found	High	High	0	0.003072	2.16
		Checked	Confidence	Identifying Node	PSM Ambiguity	Annotated Sequence	Modifications	# Protein Groups	# Proteins	Master Protein Accessions	Protein Accessions	# Missed Cleavages	Charge	DeltaScore	DeltaCn	Rank	Search Engine Rank	m/z [Da]	MH+ [Da]	Theo. MH+ [Da]	DeltaM [ppm]	Deltam/z [Da]	Activation Type	MS Order	Isolation Interference [%]	Ion Inject Time [ms]	RT [min]	First Scan	Spectrum File	File ID	XCorr	Percolator q-Value	Percolator PEP
		FALSE	High	Sequest HT (A2)	Unambiguous	LTAEVENAK		1	4	P78385	Q14533; O43790; A6NCN2; P78385	0	2	0.5	0	1	1	487.763	974.519	974.515	3.89	0.00189	HCD (High Energy Collision Dissociation)	MS2	0	512	10.7091	2613	HA-optn.raw	F2	2.16	0	0.003072
	FALSE	High	FAAFIDK		0.0834221	0	2	4	3	P78386; P78385	0	811.435	Not Found	High	High	0.001352	0.05724	2.16
		Checked	Confidence	Identifying Node	PSM Ambiguity	Annotated Sequence	Modifications	# Protein Groups	# Proteins	Master Protein Accessions	Protein Accessions	# Missed Cleavages	Charge	DeltaScore	DeltaCn	Rank	Search Engine Rank	m/z [Da]	MH+ [Da]	Theo. MH+ [Da]	DeltaM [ppm]	Deltam/z [Da]	Activation Type	MS Order	Isolation Interference [%]	Ion Inject Time [ms]	RT [min]	First Scan	Spectrum File	File ID	XCorr	Percolator q-Value	Percolator PEP
		FALSE	High	Sequest HT (A2)	Unambiguous	FAAFIDK		2	4	P78386; P78385	Q14533; P78386; O43790; P78385	0	2	0.5226	0	1	1	406.223	811.438	811.435	3.83	0.00155	HCD (High Energy Collision Dissociation)	MS2	0	512	21.3461	4926	HA-optn.raw	F2	1.55	0	0.0355
		FALSE	High	Sequest HT (A2)	Unambiguous	FAAFIDK		2	4	P78386; P78385	Q14533; P78386; O43790; P78385	0	2	0.5694	0	1	1	406.222	811.437	811.435	2.48	0.001	HCD (High Energy Collision Dissociation)	MS2	12.964	512	18.3174	4298	HA-optn.raw	F2	2.16	0.001352	0.05724
		FALSE	High	Sequest HT (A2)	Unambiguous	FAAFIDK		2	4	P78386; P78385	Q14533; P78386; O43790; P78385	0	2	0.4483	0	1	1	406.222	811.437	811.435	2.7	0.0011	HCD (High Energy Collision Dissociation)	MS2	0.701729	512	22.3508	5147	HA-optn.raw	F2	2.03	0.003649	0.2221
	FALSE	High	ATAENEFVALKK		0.0411873	0	1	4	1	P78385	1	1320.72	Not Found	High	High	0	0.01402	2.59
		Checked	Confidence	Identifying Node	PSM Ambiguity	Annotated Sequence	Modifications	# Protein Groups	# Proteins	Master Protein Accessions	Protein Accessions	# Missed Cleavages	Charge	DeltaScore	DeltaCn	Rank	Search Engine Rank	m/z [Da]	MH+ [Da]	Theo. MH+ [Da]	DeltaM [ppm]	Deltam/z [Da]	Activation Type	MS Order	Isolation Interference [%]	Ion Inject Time [ms]	RT [min]	First Scan	Spectrum File	File ID	XCorr	Percolator q-Value	Percolator PEP
		FALSE	High	Sequest HT (A2)	Selected	ATAENEFVALKK		1	4	P78385	Q14533; O43790; A6NCN2; P78385	1	3	0.0077	0	1	1	440.911	1320.72	1320.72	1.76	0.00077	HCD (High Energy Collision Dissociation)	MS2	47.2412	512	17.9711	4232	HA-optn.raw	F2	2.59	0	0.01402
	FALSE	High	LLEGEEQR		0.0544587	0	1	3	1	P78385	0	973.495	Not Found	High	High	0	0.02026	1.84
		Checked	Confidence	Identifying Node	PSM Ambiguity	Annotated Sequence	Modifications	# Protein Groups	# Proteins	Master Protein Accessions	Protein Accessions	# Missed Cleavages	Charge	DeltaScore	DeltaCn	Rank	Search Engine Rank	m/z [Da]	MH+ [Da]	Theo. MH+ [Da]	DeltaM [ppm]	Deltam/z [Da]	Activation Type	MS Order	Isolation Interference [%]	Ion Inject Time [ms]	RT [min]	First Scan	Spectrum File	File ID	XCorr	Percolator q-Value	Percolator PEP
		FALSE	High	Sequest HT (A2)	Unambiguous	LLEGEEQR		1	3	P78385	Q14533; O43790; P78385	0	2	0.5163	0	1	1	487.253	973.498	973.495	3.34	0.00163	HCD (High Energy Collision Dissociation)	MS2	5.80118	512	10.9394	2667	HA-optn.raw	F2	1.84	0	0.02026
	FALSE	High	LQFYQNR		0.158667	0.00293788	1	3	1	P78385	0	968.495	Not Found	High	High	0.001352	0.08394	1.56
		Checked	Confidence	Identifying Node	PSM Ambiguity	Annotated Sequence	Modifications	# Protein Groups	# Proteins	Master Protein Accessions	Protein Accessions	# Missed Cleavages	Charge	DeltaScore	DeltaCn	Rank	Search Engine Rank	m/z [Da]	MH+ [Da]	Theo. MH+ [Da]	DeltaM [ppm]	Deltam/z [Da]	Activation Type	MS Order	Isolation Interference [%]	Ion Inject Time [ms]	RT [min]	First Scan	Spectrum File	File ID	XCorr	Percolator q-Value	Percolator PEP
		FALSE	High	Sequest HT (A2)	Unambiguous	LQFYQNR		1	3	P78385	Q14533; O43790; P78385	0	2	0.3141	0	1	1	484.752	968.497	968.495	2.48	0.0012	HCD (High Energy Collision Dissociation)	MS2	12.4426	512	17.4264	4117	HA-optn.raw	F2	1.56	0.001352	0.08394
	FALSE	High	ATAENEFVALK		0.155473	0.00293788	1	4	1	P78385	0	1192.62	Not Found	High	High	0.001352	0.08175	1.94
		Checked	Confidence	Identifying Node	PSM Ambiguity	Annotated Sequence	Modifications	# Protein Groups	# Proteins	Master Protein Accessions	Protein Accessions	# Missed Cleavages	Charge	DeltaScore	DeltaCn	Rank	Search Engine Rank	m/z [Da]	MH+ [Da]	Theo. MH+ [Da]	DeltaM [ppm]	Deltam/z [Da]	Activation Type	MS Order	Isolation Interference [%]	Ion Inject Time [ms]	RT [min]	First Scan	Spectrum File	File ID	XCorr	Percolator q-Value	Percolator PEP
		FALSE	High	Sequest HT (A2)	Selected	ATAENEFVALK		1	4	P78385	Q14533; O43790; A6NCN2; P78385	0	2	0.0052	0	1	1	596.817	1192.63	1192.62	5.48	0.00327	HCD (High Energy Collision Dissociation)	MS2	46.1339	512	19.5076	4543	HA-optn.raw	F2	1.94	0.001352	0.08175
	FALSE	High	LYEEEIR		0.21546	0.00528225	2	4	1	P78386; P78385	0	951.478	Not Found	High	High	0.002619	0.1267	1.25
		Checked	Confidence	Identifying Node	PSM Ambiguity	Annotated Sequence	Modifications	# Protein Groups	# Proteins	Master Protein Accessions	Protein Accessions	# Missed Cleavages	Charge	DeltaScore	DeltaCn	Rank	Search Engine Rank	m/z [Da]	MH+ [Da]	Theo. MH+ [Da]	DeltaM [ppm]	Deltam/z [Da]	Activation Type	MS Order	Isolation Interference [%]	Ion Inject Time [ms]	RT [min]	First Scan	Spectrum File	File ID	XCorr	Percolator q-Value	Percolator PEP
		FALSE	High	Sequest HT (A2)	Unambiguous	LYEEEIR		2	4	P78386; P78385	P78386; O43790; A6NCN2; P78385	0	2	0.088	0	1	1	476.245	951.483	951.478	4.76	0.00226	HCD (High Energy Collision Dissociation)	MS2	30.0468	512	15.3849	3679	HA-optn.raw	F2	1.25	0.002619	0.1267
	FALSE	High	FLEQQNK		0.260385	0.00528225	4	13	1	P78386; P48668; Q8N1N4; P78385	0	906.468	Not Found	High	High	0.003649	0.1643	1.44
		Checked	Confidence	Identifying Node	PSM Ambiguity	Annotated Sequence	Modifications	# Protein Groups	# Proteins	Master Protein Accessions	Protein Accessions	# Missed Cleavages	Charge	DeltaScore	DeltaCn	Rank	Search Engine Rank	m/z [Da]	MH+ [Da]	Theo. MH+ [Da]	DeltaM [ppm]	Deltam/z [Da]	Activation Type	MS Order	Isolation Interference [%]	Ion Inject Time [ms]	RT [min]	First Scan	Spectrum File	File ID	XCorr	Percolator q-Value	Percolator PEP
		FALSE	High	Sequest HT (A2)	Selected	FLEQQNK		4	13	P78386; P48668; Q8N1N4; P78385	Q5XKE5; P08729; P14136; P02538; Q01546; O95678; Q14533; P78386; P48668; Q9NSB2; O43790; Q8N1N4; P78385	0	2	0.0417	0	1	1	453.74	906.472	906.468	4.43	0.00201	HCD (High Energy Collision Dissociation)	MS2	0	512	10.7522	2623	HA-optn.raw	F2	1.44	0.003649	0.1643
FALSE	High	Master Protein	P55795	Heterogeneous nuclear ribonucleoprotein H2 OS=Homo sapiens OX=9606 GN=HNRNPH2 PE=1 SV=1	0	11.925	14	5	8	1	1	449	49.2	6.3	21.8	5	Not Found	High
	Checked	Confidence	Sequence	Modifications	Qvality PEP	Qvality q-value	# Protein Groups	# Proteins	# PSMs	Master Protein Accessions	# Missed Cleavages	Theo. MH+ [Da]	Found in Sample: [S1] F1: Control	Found in Sample: [S2] F2: Sample	Confidence (by Search Engine): Sequest HT	Percolator q-Value (by Search Engine): Sequest HT	Percolator PEP (by Search Engine): Sequest HT	XCorr (by Search Engine): Sequest HT
	FALSE	High	VHIEIGPDGR		0.0556517	0	2	2	1	P31943; P55795	0	1092.58	Not Found	High	High	0	0.02086	2.16
		Checked	Confidence	Identifying Node	PSM Ambiguity	Annotated Sequence	Modifications	# Protein Groups	# Proteins	Master Protein Accessions	Protein Accessions	# Missed Cleavages	Charge	DeltaScore	DeltaCn	Rank	Search Engine Rank	m/z [Da]	MH+ [Da]	Theo. MH+ [Da]	DeltaM [ppm]	Deltam/z [Da]	Activation Type	MS Order	Isolation Interference [%]	Ion Inject Time [ms]	RT [min]	First Scan	Spectrum File	File ID	XCorr	Percolator q-Value	Percolator PEP
		FALSE	High	Sequest HT (A2)	Unambiguous	VHIEIGPDGR		2	2	P31943; P55795	P31943; P55795	0	2	0.6343	0	1	1	546.795	1092.58	1092.58	2.69	0.00147	HCD (High Energy Collision Dissociation)	MS2	12.2254	512	16.5015	3924	HA-optn.raw	F2	2.16	0	0.02086
	FALSE	High	STGEAFVQFASQEIAEK		0.00182891	0	2	2	3	P31943; P55795	0	1841.89	High	High	High	0	0.0002448	4.16
		Checked	Confidence	Identifying Node	PSM Ambiguity	Annotated Sequence	Modifications	# Protein Groups	# Proteins	Master Protein Accessions	Protein Accessions	# Missed Cleavages	Charge	DeltaScore	DeltaCn	Rank	Search Engine Rank	m/z [Da]	MH+ [Da]	Theo. MH+ [Da]	DeltaM [ppm]	Deltam/z [Da]	Activation Type	MS Order	Isolation Interference [%]	Ion Inject Time [ms]	RT [min]	First Scan	Spectrum File	File ID	XCorr	Percolator q-Value	Percolator PEP
		FALSE	High	Sequest HT (A2)	Unambiguous	STGEAFVQFASQEIAEK		2	2	P31943; P55795	P31943; P55795	0	2	0.6514	0	1	1	921.456	1841.9	1841.89	6.66	0.00614	HCD (High Energy Collision Dissociation)	MS2	4.22233	512	35.0348	7718	HA-optn.raw	F2	4.16	0	0.0002448
		FALSE	High	Sequest HT (A2)	Unambiguous	STGEAFVQFASQEIAEK		2	2	P31943; P55795	P31943; P55795	0	2	0.6611	0	1	1	921.454	1841.9	1841.89	4.94	0.00455	HCD (High Energy Collision Dissociation)	MS2	4.67668	512	33.9867	7520	HA-optn.raw	F2	4.16	0	0.0003289
		FALSE	High	Sequest HT (A2)	Unambiguous	STGEAFVQFASQEIAEK		2	2	P31943; P55795	P31943; P55795	0	2	0.6792	0	1	1	921.457	1841.91	1841.89	8.45	0.00778	HCD (High Energy Collision Dissociation)	MS2	0	512	34.677	7480	HA-2.raw	F1	3.99	0	0.0002852
	FALSE	High	HTGPNSPDTANDGFVR		0.00196957	0	2	2	1	P31943; P55795	0	1684.77	Not Found	High	High	0	0.0002698	3.63
		Checked	Confidence	Identifying Node	PSM Ambiguity	Annotated Sequence	Modifications	# Protein Groups	# Proteins	Master Protein Accessions	Protein Accessions	# Missed Cleavages	Charge	DeltaScore	DeltaCn	Rank	Search Engine Rank	m/z [Da]	MH+ [Da]	Theo. MH+ [Da]	DeltaM [ppm]	Deltam/z [Da]	Activation Type	MS Order	Isolation Interference [%]	Ion Inject Time [ms]	RT [min]	First Scan	Spectrum File	File ID	XCorr	Percolator q-Value	Percolator PEP
		FALSE	High	Sequest HT (A2)	Unambiguous	HTGPNSPDTANDGFVR		2	2	P31943; P55795	P31943; P55795	0	3	0.6556	0	1	1	562.262	1684.77	1684.77	3	0.00168	HCD (High Energy Collision Dissociation)	MS2	20.3192	512	13.1785	3183	HA-optn.raw	F2	3.63	0	0.0002698
	FALSE	High	GLPWSCSADEVMR	1xCarbamidomethyl [C6]	0.0288977	0	1	1	1	P55795	0	1507.67	Not Found	High	High	0	0.008839	2.03
		Checked	Confidence	Identifying Node	PSM Ambiguity	Annotated Sequence	Modifications	# Protein Groups	# Proteins	Master Protein Accessions	Protein Accessions	# Missed Cleavages	Charge	DeltaScore	DeltaCn	Rank	Search Engine Rank	m/z [Da]	MH+ [Da]	Theo. MH+ [Da]	DeltaM [ppm]	Deltam/z [Da]	Activation Type	MS Order	Isolation Interference [%]	Ion Inject Time [ms]	RT [min]	First Scan	Spectrum File	File ID	XCorr	Percolator q-Value	Percolator PEP
		FALSE	High	Sequest HT (A2)	Unambiguous	GLPWScSADEVMR	C6(Carbamidomethyl)	1	1	P55795	P55795	0	2	0.6749	0	1	1	754.339	1507.67	1507.67	2.5	0.00188	HCD (High Energy Collision Dissociation)	MS2	46.8375	512	29.1624	6552	HA-optn.raw	F2	2.03	0	0.008839
	FALSE	High	YIEIFK		0.177303	0.00293788	2	2	2	P31943; P55795	0	812.455	Not Found	High	High	0.001352	0.09751	1.68
		Checked	Confidence	Identifying Node	PSM Ambiguity	Annotated Sequence	Modifications	# Protein Groups	# Proteins	Master Protein Accessions	Protein Accessions	# Missed Cleavages	Charge	DeltaScore	DeltaCn	Rank	Search Engine Rank	m/z [Da]	MH+ [Da]	Theo. MH+ [Da]	DeltaM [ppm]	Deltam/z [Da]	Activation Type	MS Order	Isolation Interference [%]	Ion Inject Time [ms]	RT [min]	First Scan	Spectrum File	File ID	XCorr	Percolator q-Value	Percolator PEP
		FALSE	High	Sequest HT (A2)	Unambiguous	YIEIFK		2	2	P31943; P55795	P31943; P55795	0	2	0.4821	0	1	1	406.732	812.458	812.455	2.98	0.00121	HCD (High Energy Collision Dissociation)	MS2	0	512	26.2287	5930	HA-optn.raw	F2	1.68	0.001352	0.09751
		FALSE	High	Sequest HT (A2)	Unambiguous	YIEIFK		2	2	P31943; P55795	P31943; P55795	0	2	0.2293	0	1	1	406.733	812.459	812.455	4.33	0.00176	HCD (High Energy Collision Dissociation)	MS2	48.9425	512	24.9738	5668	HA-optn.raw	F2	1.57	0.003649	0.1629
FALSE	High	Master Protein	P14923	Junction plakoglobin OS=Homo sapiens OX=9606 GN=JUP PE=1 SV=3	0	21.96	12	6	7	6	1	745	81.7	6.14	20.16	6	Not Found	High
	Checked	Confidence	Sequence	Modifications	Qvality PEP	Qvality q-value	# Protein Groups	# Proteins	# PSMs	Master Protein Accessions	# Missed Cleavages	Theo. MH+ [Da]	Found in Sample: [S1] F1: Control	Found in Sample: [S2] F2: Sample	Confidence (by Search Engine): Sequest HT	Percolator q-Value (by Search Engine): Sequest HT	Percolator PEP (by Search Engine): Sequest HT	XCorr (by Search Engine): Sequest HT
	FALSE	High	SAIVHLINYQDDAELATR		0.00456568	0	1	1	1	P14923	0	2029.03	Not Found	High	High	0	0.0008028	2.43
		Checked	Confidence	Identifying Node	PSM Ambiguity	Annotated Sequence	Modifications	# Protein Groups	# Proteins	Master Protein Accessions	Protein Accessions	# Missed Cleavages	Charge	DeltaScore	DeltaCn	Rank	Search Engine Rank	m/z [Da]	MH+ [Da]	Theo. MH+ [Da]	DeltaM [ppm]	Deltam/z [Da]	Activation Type	MS Order	Isolation Interference [%]	Ion Inject Time [ms]	RT [min]	First Scan	Spectrum File	File ID	XCorr	Percolator q-Value	Percolator PEP
		FALSE	High	Sequest HT (A2)	Unambiguous	SAIVHLINYQDDAELATR		1	1	P14923	P14923	0	3	0.4897	0	1	1	677.019	2029.04	2029.03	4.15	0.0028	HCD (High Energy Collision Dissociation)	MS2	0	512	28.0826	6319	HA-optn.raw	F2	2.43	0	0.0008028
	FALSE	High	LLNQPNQWPLVK		0.0105341	0	1	1	1	P14923	0	1449.82	Not Found	High	High	0	0.002379	2.52
		Checked	Confidence	Identifying Node	PSM Ambiguity	Annotated Sequence	Modifications	# Protein Groups	# Proteins	Master Protein Accessions	Protein Accessions	# Missed Cleavages	Charge	DeltaScore	DeltaCn	Rank	Search Engine Rank	m/z [Da]	MH+ [Da]	Theo. MH+ [Da]	DeltaM [ppm]	Deltam/z [Da]	Activation Type	MS Order	Isolation Interference [%]	Ion Inject Time [ms]	RT [min]	First Scan	Spectrum File	File ID	XCorr	Percolator q-Value	Percolator PEP
		FALSE	High	Sequest HT (A2)	Unambiguous	LLNQPNQWPLVK		1	1	P14923	P14923	0	2	0.6984	0	1	1	725.418	1449.83	1449.82	5.02	0.00364	HCD (High Energy Collision Dissociation)	MS2	7.98899	512	30.089	6742	HA-optn.raw	F2	2.52	0	0.002379
	FALSE	High	NEGTATYAAAVLFR		0.00191205	0	1	1	1	P14923	0	1483.75	Not Found	High	High	0	0.0002596	3.51
		Checked	Confidence	Identifying Node	PSM Ambiguity	Annotated Sequence	Modifications	# Protein Groups	# Proteins	Master Protein Accessions	Protein Accessions	# Missed Cleavages	Charge	DeltaScore	DeltaCn	Rank	Search Engine Rank	m/z [Da]	MH+ [Da]	Theo. MH+ [Da]	DeltaM [ppm]	Deltam/z [Da]	Activation Type	MS Order	Isolation Interference [%]	Ion Inject Time [ms]	RT [min]	First Scan	Spectrum File	File ID	XCorr	Percolator q-Value	Percolator PEP
		FALSE	High	Sequest HT (A2)	Unambiguous	NEGTATYAAAVLFR		1	1	P14923	P14923	0	2	0.6467	0	1	1	742.385	1483.76	1483.75	5.42	0.00402	HCD (High Energy Collision Dissociation)	MS2	31.0448	512	32.6718	7263	HA-optn.raw	F2	3.51	0	0.0002596
	FALSE	High	NLALCPANHAPLQEAAVIPR	1xCarbamidomethyl [C5]	0.00604897	0	1	1	1	P14923	0	2155.14	Not Found	High	High	0	0.001156	3.74
		Checked	Confidence	Identifying Node	PSM Ambiguity	Annotated Sequence	Modifications	# Protein Groups	# Proteins	Master Protein Accessions	Protein Accessions	# Missed Cleavages	Charge	DeltaScore	DeltaCn	Rank	Search Engine Rank	m/z [Da]	MH+ [Da]	Theo. MH+ [Da]	DeltaM [ppm]	Deltam/z [Da]	Activation Type	MS Order	Isolation Interference [%]	Ion Inject Time [ms]	RT [min]	First Scan	Spectrum File	File ID	XCorr	Percolator q-Value	Percolator PEP
		FALSE	High	Sequest HT (A2)	Unambiguous	NLALcPANHAPLQEAAVIPR	C5(Carbamidomethyl)	1	1	P14923	P14923	0	3	0.7193	0	1	1	719.058	2155.16	2155.14	6.77	0.00487	HCD (High Energy Collision Dissociation)	MS2	0	512	27.4272	6177	HA-optn.raw	F2	3.74	0	0.001156
	FALSE	High	ALMGSPQLVAAVVR		0.000180481	0	1	1	1	P14923	0	1411.81	Not Found	High	High	0	1.223e-05	2.88
		Checked	Confidence	Identifying Node	PSM Ambiguity	Annotated Sequence	Modifications	# Protein Groups	# Proteins	Master Protein Accessions	Protein Accessions	# Missed Cleavages	Charge	DeltaScore	DeltaCn	Rank	Search Engine Rank	m/z [Da]	MH+ [Da]	Theo. MH+ [Da]	DeltaM [ppm]	Deltam/z [Da]	Activation Type	MS Order	Isolation Interference [%]	Ion Inject Time [ms]	RT [min]	First Scan	Spectrum File	File ID	XCorr	Percolator q-Value	Percolator PEP
		FALSE	High	Sequest HT (A2)	Unambiguous	ALMGSPQLVAAVVR		1	1	P14923	P14923	0	2	0.6667	0	1	1	706.41	1411.81	1411.81	2.79	0.00197	HCD (High Energy Collision Dissociation)	MS2	0	512	32.4687	7223	HA-optn.raw	F2	2.88	0	1.223e-05
	FALSE	High	ALMGSPQLVAAVVR	1xOxidation [M3]	0.00274893	0	1	1	1	P14923	0	1427.8	Not Found	High	High	0	0.0004157	2.96
		Checked	Confidence	Identifying Node	PSM Ambiguity	Annotated Sequence	Modifications	# Protein Groups	# Proteins	Master Protein Accessions	Protein Accessions	# Missed Cleavages	Charge	DeltaScore	DeltaCn	Rank	Search Engine Rank	m/z [Da]	MH+ [Da]	Theo. MH+ [Da]	DeltaM [ppm]	Deltam/z [Da]	Activation Type	MS Order	Isolation Interference [%]	Ion Inject Time [ms]	RT [min]	First Scan	Spectrum File	File ID	XCorr	Percolator q-Value	Percolator PEP
		FALSE	High	Sequest HT (A2)	Unambiguous	ALmGSPQLVAAVVR	M3(Oxidation)	1	1	P14923	P14923	0	2	0.6588	0	1	1	714.409	1427.81	1427.8	4.26	0.00304	HCD (High Energy Collision Dissociation)	MS2	29.7392	512	27.8323	6266	HA-optn.raw	F2	2.96	0	0.0004157
	FALSE	High	LAEPSQLLK		0.0870482	0	1	1	1	P14923	0	998.588	Not Found	High	High	0	0.03765	2.12
		Checked	Confidence	Identifying Node	PSM Ambiguity	Annotated Sequence	Modifications	# Protein Groups	# Proteins	Master Protein Accessions	Protein Accessions	# Missed Cleavages	Charge	DeltaScore	DeltaCn	Rank	Search Engine Rank	m/z [Da]	MH+ [Da]	Theo. MH+ [Da]	DeltaM [ppm]	Deltam/z [Da]	Activation Type	MS Order	Isolation Interference [%]	Ion Inject Time [ms]	RT [min]	First Scan	Spectrum File	File ID	XCorr	Percolator q-Value	Percolator PEP
		FALSE	High	Sequest HT (A2)	Unambiguous	LAEPSQLLK		1	1	P14923	P14923	0	2	0.3632	0	1	1	499.8	998.593	998.588	4.45	0.00222	HCD (High Energy Collision Dissociation)	MS2	0	512	22.4852	5174	HA-optn.raw	F2	2.12	0	0.03765
FALSE	High	Master Protein	O76013	Keratin, type I cuticular Ha6 OS=Homo sapiens OX=9606 GN=KRT36 PE=1 SV=1	0	8.444	10	5	7	3	1	467	52.2	4.94	14.76	5	Not Found	High
	Checked	Confidence	Sequence	Modifications	Qvality PEP	Qvality q-value	# Protein Groups	# Proteins	# PSMs	Master Protein Accessions	# Missed Cleavages	Theo. MH+ [Da]	Found in Sample: [S1] F1: Control	Found in Sample: [S2] F2: Sample	Confidence (by Search Engine): Sequest HT	Percolator q-Value (by Search Engine): Sequest HT	Percolator PEP (by Search Engine): Sequest HT	XCorr (by Search Engine): Sequest HT
	FALSE	High	QNQEYQVLLDVK		0.00553485	0	1	3	1	O76013	0	1476.77	Not Found	High	High	0	0.001027	3.32
		Checked	Confidence	Identifying Node	PSM Ambiguity	Annotated Sequence	Modifications	# Protein Groups	# Proteins	Master Protein Accessions	Protein Accessions	# Missed Cleavages	Charge	DeltaScore	DeltaCn	Rank	Search Engine Rank	m/z [Da]	MH+ [Da]	Theo. MH+ [Da]	DeltaM [ppm]	Deltam/z [Da]	Activation Type	MS Order	Isolation Interference [%]	Ion Inject Time [ms]	RT [min]	First Scan	Spectrum File	File ID	XCorr	Percolator q-Value	Percolator PEP
		FALSE	High	Sequest HT (A2)	Unambiguous	QNQEYQVLLDVK		1	3	O76013	O76013; Q6A162; O76014	0	2	0.5	0	1	1	738.893	1476.78	1476.77	6.32	0.00466	HCD (High Energy Collision Dissociation)	MS2	0	512	27.9658	6294	HA-optn.raw	F2	3.32	0	0.001027
	FALSE	High	LVLQIDNAK		0.0700513	0	1	1	1	O76013	0	1013.6	Not Found	High	High	0	0.02819	1.63
		Checked	Confidence	Identifying Node	PSM Ambiguity	Annotated Sequence	Modifications	# Protein Groups	# Proteins	Master Protein Accessions	Protein Accessions	# Missed Cleavages	Charge	DeltaScore	DeltaCn	Rank	Search Engine Rank	m/z [Da]	MH+ [Da]	Theo. MH+ [Da]	DeltaM [ppm]	Deltam/z [Da]	Activation Type	MS Order	Isolation Interference [%]	Ion Inject Time [ms]	RT [min]	First Scan	Spectrum File	File ID	XCorr	Percolator q-Value	Percolator PEP
		FALSE	High	Sequest HT (A2)	Unambiguous	LVLQIDNAK		1	1	O76013	O76013	0	2	0.0675	0	1	1	507.305	1013.6	1013.6	4.35	0.0022	HCD (High Energy Collision Dissociation)	MS2	32.6187	512	21.449	4949	HA-optn.raw	F2	1.63	0	0.02819
	FALSE	High	ENAELESR		0.0807969	0	1	1	1	O76013	0	947.443	Not Found	High	High	0	0.03404	2.43
		Checked	Confidence	Identifying Node	PSM Ambiguity	Annotated Sequence	Modifications	# Protein Groups	# Proteins	Master Protein Accessions	Protein Accessions	# Missed Cleavages	Charge	DeltaScore	DeltaCn	Rank	Search Engine Rank	m/z [Da]	MH+ [Da]	Theo. MH+ [Da]	DeltaM [ppm]	Deltam/z [Da]	Activation Type	MS Order	Isolation Interference [%]	Ion Inject Time [ms]	RT [min]	First Scan	Spectrum File	File ID	XCorr	Percolator q-Value	Percolator PEP
		FALSE	High	Sequest HT (A2)	Unambiguous	ENAELESR		1	1	O76013	O76013	0	2	0.3333	0	1	1	474.226	947.446	947.443	3.02	0.00143	HCD (High Energy Collision Dissociation)	MS2	4.6262	512	9.6354	2369	HA-optn.raw	F2	2.43	0	0.03404
	FALSE	High	ETMQFLNDR		0.142783	0.00293788	2	4	1	O76013; Q14525	0	1153.53	Not Found	High	High	0.001352	0.07277	1.84
		Checked	Confidence	Identifying Node	PSM Ambiguity	Annotated Sequence	Modifications	# Protein Groups	# Proteins	Master Protein Accessions	Protein Accessions	# Missed Cleavages	Charge	DeltaScore	DeltaCn	Rank	Search Engine Rank	m/z [Da]	MH+ [Da]	Theo. MH+ [Da]	DeltaM [ppm]	Deltam/z [Da]	Activation Type	MS Order	Isolation Interference [%]	Ion Inject Time [ms]	RT [min]	First Scan	Spectrum File	File ID	XCorr	Percolator q-Value	Percolator PEP
		FALSE	High	Sequest HT (A2)	Unambiguous	ETMQFLNDR		2	4	O76013; Q14525	O76013; Q14525; O76011; Q6A162	0	2	0.6576	0	1	1	577.27	1153.53	1153.53	2.48	0.00143	HCD (High Energy Collision Dissociation)	MS2	41.9361	406.897	22.8221	5240	HA-optn.raw	F2	1.84	0.001352	0.07277
	FALSE	High	LAADDFR		0.107893	0.00293788	5	8	3	O76013; P02533; Q14525; P13646; Q04695	0	807.4	High	High	High	0.001352	0.07903	2
		Checked	Confidence	Identifying Node	PSM Ambiguity	Annotated Sequence	Modifications	# Protein Groups	# Proteins	Master Protein Accessions	Protein Accessions	# Missed Cleavages	Charge	DeltaScore	DeltaCn	Rank	Search Engine Rank	m/z [Da]	MH+ [Da]	Theo. MH+ [Da]	DeltaM [ppm]	Deltam/z [Da]	Activation Type	MS Order	Isolation Interference [%]	Ion Inject Time [ms]	RT [min]	First Scan	Spectrum File	File ID	XCorr	Percolator q-Value	Percolator PEP
		FALSE	High	Sequest HT (A2)	Unambiguous	LAADDFR		5	8	O76013; P02533; Q14525; P13646; Q04695	O76013; P02533; Q2M2I5; Q14525; P19012; P13646; Q04695; O76014	0	2	0.455	0	1	1	404.204	807.402	807.4	2.7	0.00109	HCD (High Energy Collision Dissociation)	MS2	6.27045	512	15.3316	3670	HA-optn.raw	F2	2	0.001352	0.07903
		FALSE	High	Sequest HT (A2)	Unambiguous	LAADDFR		5	8	O76013; P02533; Q14525; P13646; Q04695	O76013; P02533; Q2M2I5; Q14525; P19012; P13646; Q04695; O76014	0	2	0.4491	0	1	1	404.206	807.404	807.4	5.57	0.00225	HCD (High Energy Collision Dissociation)	MS2	19.8291	512	15.5188	3389	HA-2.raw	F1	1.67	0.001352	0.05011
		FALSE	High	Sequest HT (A2)	Unambiguous	LAADDFR		5	8	O76013; P02533; Q14525; P13646; Q04695	O76013; P02533; Q2M2I5; Q14525; P19012; P13646; Q04695; O76014	0	2	0.369	0	1	1	404.204	807.401	807.4	2.39	0.00097	HCD (High Energy Collision Dissociation)	MS2	6.47666	512	16.3343	3894	HA-optn.raw	F2	1.87	0.008379	0.2683
FALSE	High	Master Protein	P78386	Keratin, type II cuticular Hb5 OS=Homo sapiens OX=9606 GN=KRT85 PE=1 SV=1	0	6.245	7	4	6	1	1	507	55.8	6.55	8.26	4	Not Found	High
	Checked	Confidence	Sequence	Modifications	Qvality PEP	Qvality q-value	# Protein Groups	# Proteins	# PSMs	Master Protein Accessions	# Missed Cleavages	Theo. MH+ [Da]	Found in Sample: [S1] F1: Control	Found in Sample: [S2] F2: Sample	Confidence (by Search Engine): Sequest HT	Percolator q-Value (by Search Engine): Sequest HT	Percolator PEP (by Search Engine): Sequest HT	XCorr (by Search Engine): Sequest HT
	FALSE	High	VLQAHISDTSVIVK		0.00441605	0	1	1	1	P78386	0	1509.86	Not Found	High	High	0	0.0007698	4.07
		Checked	Confidence	Identifying Node	PSM Ambiguity	Annotated Sequence	Modifications	# Protein Groups	# Proteins	Master Protein Accessions	Protein Accessions	# Missed Cleavages	Charge	DeltaScore	DeltaCn	Rank	Search Engine Rank	m/z [Da]	MH+ [Da]	Theo. MH+ [Da]	DeltaM [ppm]	Deltam/z [Da]	Activation Type	MS Order	Isolation Interference [%]	Ion Inject Time [ms]	RT [min]	First Scan	Spectrum File	File ID	XCorr	Percolator q-Value	Percolator PEP
		FALSE	High	Sequest HT (A2)	Unambiguous	VLQAHISDTSVIVK		1	1	P78386	P78386	0	2	0.656	0	1	1	755.437	1509.87	1509.86	1.57	0.00119	HCD (High Energy Collision Dissociation)	MS2	0	512	20.888	4834	HA-optn.raw	F2	4.07	0	0.0007698
	FALSE	High	FAAFIDK		0.0834221	0	2	4	3	P78386; P78385	0	811.435	Not Found	High	High	0.001352	0.05724	2.16
		Checked	Confidence	Identifying Node	PSM Ambiguity	Annotated Sequence	Modifications	# Protein Groups	# Proteins	Master Protein Accessions	Protein Accessions	# Missed Cleavages	Charge	DeltaScore	DeltaCn	Rank	Search Engine Rank	m/z [Da]	MH+ [Da]	Theo. MH+ [Da]	DeltaM [ppm]	Deltam/z [Da]	Activation Type	MS Order	Isolation Interference [%]	Ion Inject Time [ms]	RT [min]	First Scan	Spectrum File	File ID	XCorr	Percolator q-Value	Percolator PEP
		FALSE	High	Sequest HT (A2)	Unambiguous	FAAFIDK		2	4	P78386; P78385	Q14533; P78386; O43790; P78385	0	2	0.5226	0	1	1	406.223	811.438	811.435	3.83	0.00155	HCD (High Energy Collision Dissociation)	MS2	0	512	21.3461	4926	HA-optn.raw	F2	1.55	0	0.0355
		FALSE	High	Sequest HT (A2)	Unambiguous	FAAFIDK		2	4	P78386; P78385	Q14533; P78386; O43790; P78385	0	2	0.5694	0	1	1	406.222	811.437	811.435	2.48	0.001	HCD (High Energy Collision Dissociation)	MS2	12.964	512	18.3174	4298	HA-optn.raw	F2	2.16	0.001352	0.05724
		FALSE	High	Sequest HT (A2)	Unambiguous	FAAFIDK		2	4	P78386; P78385	Q14533; P78386; O43790; P78385	0	2	0.4483	0	1	1	406.222	811.437	811.435	2.7	0.0011	HCD (High Energy Collision Dissociation)	MS2	0.701729	512	22.3508	5147	HA-optn.raw	F2	2.03	0.003649	0.2221
	FALSE	High	LYEEEIR		0.21546	0.00528225	2	4	1	P78386; P78385	0	951.478	Not Found	High	High	0.002619	0.1267	1.25
		Checked	Confidence	Identifying Node	PSM Ambiguity	Annotated Sequence	Modifications	# Protein Groups	# Proteins	Master Protein Accessions	Protein Accessions	# Missed Cleavages	Charge	DeltaScore	DeltaCn	Rank	Search Engine Rank	m/z [Da]	MH+ [Da]	Theo. MH+ [Da]	DeltaM [ppm]	Deltam/z [Da]	Activation Type	MS Order	Isolation Interference [%]	Ion Inject Time [ms]	RT [min]	First Scan	Spectrum File	File ID	XCorr	Percolator q-Value	Percolator PEP
		FALSE	High	Sequest HT (A2)	Unambiguous	LYEEEIR		2	4	P78386; P78385	P78386; O43790; A6NCN2; P78385	0	2	0.088	0	1	1	476.245	951.483	951.478	4.76	0.00226	HCD (High Energy Collision Dissociation)	MS2	30.0468	512	15.3849	3679	HA-optn.raw	F2	1.25	0.002619	0.1267
	FALSE	High	FLEQQNK		0.260385	0.00528225	4	13	1	P78386; P48668; Q8N1N4; P78385	0	906.468	Not Found	High	High	0.003649	0.1643	1.44
		Checked	Confidence	Identifying Node	PSM Ambiguity	Annotated Sequence	Modifications	# Protein Groups	# Proteins	Master Protein Accessions	Protein Accessions	# Missed Cleavages	Charge	DeltaScore	DeltaCn	Rank	Search Engine Rank	m/z [Da]	MH+ [Da]	Theo. MH+ [Da]	DeltaM [ppm]	Deltam/z [Da]	Activation Type	MS Order	Isolation Interference [%]	Ion Inject Time [ms]	RT [min]	First Scan	Spectrum File	File ID	XCorr	Percolator q-Value	Percolator PEP
		FALSE	High	Sequest HT (A2)	Selected	FLEQQNK		4	13	P78386; P48668; Q8N1N4; P78385	Q5XKE5; P08729; P14136; P02538; Q01546; O95678; Q14533; P78386; P48668; Q9NSB2; O43790; Q8N1N4; P78385	0	2	0.0417	0	1	1	453.74	906.472	906.468	4.43	0.00201	HCD (High Energy Collision Dissociation)	MS2	0	512	10.7522	2623	HA-optn.raw	F2	1.44	0.003649	0.1643
FALSE	High	Master Protein	Q92804	TATA-binding protein-associated factor 2N OS=Homo sapiens OX=9606 GN=TAF15 PE=1 SV=1	0	14.112	14	5	6	5	1	592	61.8	8.02	16.03	5	Not Found	High
	Checked	Confidence	Sequence	Modifications	Qvality PEP	Qvality q-value	# Protein Groups	# Proteins	# PSMs	Master Protein Accessions	# Missed Cleavages	Theo. MH+ [Da]	Found in Sample: [S1] F1: Control	Found in Sample: [S2] F2: Sample	Confidence (by Search Engine): Sequest HT	Percolator q-Value (by Search Engine): Sequest HT	Percolator PEP (by Search Engine): Sequest HT	XCorr (by Search Engine): Sequest HT
	FALSE	High	AAIDWFDGK		0.0348262	0	1	1	2	Q92804	0	1022.49	Not Found	High	High	0	0.01425	2.27
		Checked	Confidence	Identifying Node	PSM Ambiguity	Annotated Sequence	Modifications	# Protein Groups	# Proteins	Master Protein Accessions	Protein Accessions	# Missed Cleavages	Charge	DeltaScore	DeltaCn	Rank	Search Engine Rank	m/z [Da]	MH+ [Da]	Theo. MH+ [Da]	DeltaM [ppm]	Deltam/z [Da]	Activation Type	MS Order	Isolation Interference [%]	Ion Inject Time [ms]	RT [min]	First Scan	Spectrum File	File ID	XCorr	Percolator q-Value	Percolator PEP
		FALSE	High	Sequest HT (A2)	Unambiguous	AAIDWFDGK		1	1	Q92804	Q92804	0	2	0.6916	0	1	1	511.753	1022.5	1022.49	4.97	0.00254	HCD (High Energy Collision Dissociation)	MS2	47.8533	512	29.7501	6679	HA-optn.raw	F2	2.27	0	0.01425
		FALSE	High	Sequest HT (A2)	Unambiguous	AAIDWFDGK		1	1	Q92804	Q92804	0	2	0.7523	0	1	1	511.754	1022.5	1022.49	5.57	0.00285	HCD (High Energy Collision Dissociation)	MS2	14.6766	512	28.7085	6457	HA-optn.raw	F2	2.18	0	0.01128
	FALSE	High	TDADSESDNSDNNTIFVQGLGEGVSTDQVGEFFK		2.21595e-05	0	1	1	1	Q92804	0	3622.59	Not Found	High	High	0	8.073e-07	5.73
		Checked	Confidence	Identifying Node	PSM Ambiguity	Annotated Sequence	Modifications	# Protein Groups	# Proteins	Master Protein Accessions	Protein Accessions	# Missed Cleavages	Charge	DeltaScore	DeltaCn	Rank	Search Engine Rank	m/z [Da]	MH+ [Da]	Theo. MH+ [Da]	DeltaM [ppm]	Deltam/z [Da]	Activation Type	MS Order	Isolation Interference [%]	Ion Inject Time [ms]	RT [min]	First Scan	Spectrum File	File ID	XCorr	Percolator q-Value	Percolator PEP
		FALSE	High	Sequest HT (A2)	Unambiguous	TDADSESDNSDNNTIFVQGLGEGVSTDQVGEFFK		1	1	Q92804	Q92804	0	3	0.8464	0	1	1	1208.21	3622.63	3622.59	9.54	0.01152	HCD (High Energy Collision Dissociation)	MS2	0	512	39.16	8554	HA-optn.raw	F2	5.73	0	8.073e-07
	FALSE	High	SGDWVCPNPSCGNMNFAR	2xCarbamidomethyl [C6; C11]	0.0107305	0	1	1	1	Q92804	0	2068.84	Not Found	High	High	0	0.002435	2.92
		Checked	Confidence	Identifying Node	PSM Ambiguity	Annotated Sequence	Modifications	# Protein Groups	# Proteins	Master Protein Accessions	Protein Accessions	# Missed Cleavages	Charge	DeltaScore	DeltaCn	Rank	Search Engine Rank	m/z [Da]	MH+ [Da]	Theo. MH+ [Da]	DeltaM [ppm]	Deltam/z [Da]	Activation Type	MS Order	Isolation Interference [%]	Ion Inject Time [ms]	RT [min]	First Scan	Spectrum File	File ID	XCorr	Percolator q-Value	Percolator PEP
		FALSE	High	Sequest HT (A2)	Unambiguous	SGDWVcPNPScGNMNFAR	C6(Carbamidomethyl); C11(Carbamidomethyl)	1	1	Q92804	Q92804	0	2	0.7637	0	1	1	1034.92	2068.84	2068.84	-1.01	-0.00104	HCD (High Energy Collision Dissociation)	MS2	0	512	26.3024	5944	HA-optn.raw	F2	2.92	0	0.002435
	FALSE	High	GEATVSFDDPPSAK		0.00769347	0	1	1	1	Q92804	0	1420.66	Not Found	High	High	0	0.001577	2.93
		Checked	Confidence	Identifying Node	PSM Ambiguity	Annotated Sequence	Modifications	# Protein Groups	# Proteins	Master Protein Accessions	Protein Accessions	# Missed Cleavages	Charge	DeltaScore	DeltaCn	Rank	Search Engine Rank	m/z [Da]	MH+ [Da]	Theo. MH+ [Da]	DeltaM [ppm]	Deltam/z [Da]	Activation Type	MS Order	Isolation Interference [%]	Ion Inject Time [ms]	RT [min]	First Scan	Spectrum File	File ID	XCorr	Percolator q-Value	Percolator PEP
		FALSE	High	Sequest HT (A2)	Unambiguous	GEATVSFDDPPSAK		1	1	Q92804	Q92804	0	2	0.7543	0	1	1	710.835	1420.66	1420.66	2.78	0.00197	HCD (High Energy Collision Dissociation)	MS2	0	512	17.4945	4132	HA-optn.raw	F2	2.93	0	0.001577
	FALSE	High	AAIDWFDGKEFHGNIIK		0.323109	0.00528225	1	1	1	Q92804	1	1960.99	Not Found	High	High	0.003649	0.221	1.38
		Checked	Confidence	Identifying Node	PSM Ambiguity	Annotated Sequence	Modifications	# Protein Groups	# Proteins	Master Protein Accessions	Protein Accessions	# Missed Cleavages	Charge	DeltaScore	DeltaCn	Rank	Search Engine Rank	m/z [Da]	MH+ [Da]	Theo. MH+ [Da]	DeltaM [ppm]	Deltam/z [Da]	Activation Type	MS Order	Isolation Interference [%]	Ion Inject Time [ms]	RT [min]	First Scan	Spectrum File	File ID	XCorr	Percolator q-Value	Percolator PEP
		FALSE	High	Sequest HT (A2)	Selected	AAIDWFDGKEFHGNIIK		1	1	Q92804	Q92804	1	3	0.029	0	1	1	654.338	1961	1960.99	4.41	0.00288	HCD (High Energy Collision Dissociation)	MS2	6.3458	512	32.0637	7142	HA-optn.raw	F2	1.38	0.003649	0.221
FALSE	High	Master Protein	P11142	Heat shock cognate 71 kDa protein OS=Homo sapiens OX=9606 GN=HSPA8 PE=1 SV=1	0	10.535	8	5	5	4	1	646	70.9	5.52	13.21	5	Not Found	High
	Checked	Confidence	Sequence	Modifications	Qvality PEP	Qvality q-value	# Protein Groups	# Proteins	# PSMs	Master Protein Accessions	# Missed Cleavages	Theo. MH+ [Da]	Found in Sample: [S1] F1: Control	Found in Sample: [S2] F2: Sample	Confidence (by Search Engine): Sequest HT	Percolator q-Value (by Search Engine): Sequest HT	Percolator PEP (by Search Engine): Sequest HT	XCorr (by Search Engine): Sequest HT
	FALSE	High	TTPSYVAFTDTER		0.0227642	0	2	2	1	P11142; P0DMV8	0	1487.7	Not Found	High	High	0	0.00647	2.76
		Checked	Confidence	Identifying Node	PSM Ambiguity	Annotated Sequence	Modifications	# Protein Groups	# Proteins	Master Protein Accessions	Protein Accessions	# Missed Cleavages	Charge	DeltaScore	DeltaCn	Rank	Search Engine Rank	m/z [Da]	MH+ [Da]	Theo. MH+ [Da]	DeltaM [ppm]	Deltam/z [Da]	Activation Type	MS Order	Isolation Interference [%]	Ion Inject Time [ms]	RT [min]	First Scan	Spectrum File	File ID	XCorr	Percolator q-Value	Percolator PEP
		FALSE	High	Sequest HT (A2)	Unambiguous	TTPSYVAFTDTER		2	2	P11142; P0DMV8	P11142; P0DMV8	0	2	0.6449	0	1	1	744.357	1487.71	1487.7	3.33	0.00248	HCD (High Energy Collision Dissociation)	MS2	0	512	23.1205	5295	HA-optn.raw	F2	2.76	0	0.00647
	FALSE	High	IINEPTAAAIAYGLDKK		0.056055	0	1	1	1	P11142	1	1787.99	Not Found	High	High	0	0.02103	2.11
		Checked	Confidence	Identifying Node	PSM Ambiguity	Annotated Sequence	Modifications	# Protein Groups	# Proteins	Master Protein Accessions	Protein Accessions	# Missed Cleavages	Charge	DeltaScore	DeltaCn	Rank	Search Engine Rank	m/z [Da]	MH+ [Da]	Theo. MH+ [Da]	DeltaM [ppm]	Deltam/z [Da]	Activation Type	MS Order	Isolation Interference [%]	Ion Inject Time [ms]	RT [min]	First Scan	Spectrum File	File ID	XCorr	Percolator q-Value	Percolator PEP
		FALSE	High	Sequest HT (A2)	Unambiguous	IINEPTAAAIAYGLDKK		1	1	P11142	P11142	1	3	0.3649	0	1	1	596.67	1788	1787.99	3.33	0.00198	HCD (High Energy Collision Dissociation)	MS2	11.4118	512	27.9761	6296	HA-optn.raw	F2	2.11	0	0.02103
	FALSE	High	FEELNADLFR		0.0214637	0	1	1	1	P11142	0	1253.62	Not Found	High	High	0	0.006001	2.11
		Checked	Confidence	Identifying Node	PSM Ambiguity	Annotated Sequence	Modifications	# Protein Groups	# Proteins	Master Protein Accessions	Protein Accessions	# Missed Cleavages	Charge	DeltaScore	DeltaCn	Rank	Search Engine Rank	m/z [Da]	MH+ [Da]	Theo. MH+ [Da]	DeltaM [ppm]	Deltam/z [Da]	Activation Type	MS Order	Isolation Interference [%]	Ion Inject Time [ms]	RT [min]	First Scan	Spectrum File	File ID	XCorr	Percolator q-Value	Percolator PEP
		FALSE	High	Sequest HT (A2)	Unambiguous	FEELNADLFR		1	1	P11142	P11142	0	2	0.4265	0	1	1	627.315	1253.62	1253.62	6.08	0.00381	HCD (High Energy Collision Dissociation)	MS2	8.26329	512	32.1431	7155	HA-optn.raw	F2	2.11	0	0.006001
	FALSE	High	IINEPTAAAIAYGLDK		0.00238799	0	1	1	1	P11142	0	1659.9	Not Found	High	High	0	0.000347	3.48
		Checked	Confidence	Identifying Node	PSM Ambiguity	Annotated Sequence	Modifications	# Protein Groups	# Proteins	Master Protein Accessions	Protein Accessions	# Missed Cleavages	Charge	DeltaScore	DeltaCn	Rank	Search Engine Rank	m/z [Da]	MH+ [Da]	Theo. MH+ [Da]	DeltaM [ppm]	Deltam/z [Da]	Activation Type	MS Order	Isolation Interference [%]	Ion Inject Time [ms]	RT [min]	First Scan	Spectrum File	File ID	XCorr	Percolator q-Value	Percolator PEP
		FALSE	High	Sequest HT (A2)	Unambiguous	IINEPTAAAIAYGLDK		1	1	P11142	P11142	0	2	0.6322	0	1	1	830.458	1659.91	1659.9	8.08	0.0067	HCD (High Energy Collision Dissociation)	MS2	13.5466	512	30.8503	6896	HA-optn.raw	F2	3.48	0	0.000347
	FALSE	High	DAGTIAGLNVLR		0.184547	0.00293788	1	1	1	P11142	0	1199.67	Not Found	High	High	0.001352	0.1029	2.75
		Checked	Confidence	Identifying Node	PSM Ambiguity	Annotated Sequence	Modifications	# Protein Groups	# Proteins	Master Protein Accessions	Protein Accessions	# Missed Cleavages	Charge	DeltaScore	DeltaCn	Rank	Search Engine Rank	m/z [Da]	MH+ [Da]	Theo. MH+ [Da]	DeltaM [ppm]	Deltam/z [Da]	Activation Type	MS Order	Isolation Interference [%]	Ion Inject Time [ms]	RT [min]	First Scan	Spectrum File	File ID	XCorr	Percolator q-Value	Percolator PEP
		FALSE	High	Sequest HT (A2)	Unambiguous	DAGTIAGLNVLR		1	1	P11142	P11142	0	2	0.6073	0	1	1	600.344	1199.68	1199.67	5.89	0.00353	HCD (High Energy Collision Dissociation)	MS2	8.57412	512	29.6526	6657	HA-optn.raw	F2	2.75	0.001352	0.1029
FALSE	High	Master Protein	P12273	Prolactin-inducible protein OS=Homo sapiens OX=9606 GN=PIP PE=1 SV=1	0	5.429	28	4	4	4	1	146	16.6	8.05	6.33	4	Not Found	High
	Checked	Confidence	Sequence	Modifications	Qvality PEP	Qvality q-value	# Protein Groups	# Proteins	# PSMs	Master Protein Accessions	# Missed Cleavages	Theo. MH+ [Da]	Found in Sample: [S1] F1: Control	Found in Sample: [S2] F2: Sample	Confidence (by Search Engine): Sequest HT	Percolator q-Value (by Search Engine): Sequest HT	Percolator PEP (by Search Engine): Sequest HT	XCorr (by Search Engine): Sequest HT
	FALSE	High	FYTIEILK		0.0858232	0	1	1	1	P12273	0	1026.59	Not Found	High	High	0	0.03681	1.54
		Checked	Confidence	Identifying Node	PSM Ambiguity	Annotated Sequence	Modifications	# Protein Groups	# Proteins	Master Protein Accessions	Protein Accessions	# Missed Cleavages	Charge	DeltaScore	DeltaCn	Rank	Search Engine Rank	m/z [Da]	MH+ [Da]	Theo. MH+ [Da]	DeltaM [ppm]	Deltam/z [Da]	Activation Type	MS Order	Isolation Interference [%]	Ion Inject Time [ms]	RT [min]	First Scan	Spectrum File	File ID	XCorr	Percolator q-Value	Percolator PEP
		FALSE	High	Sequest HT (A2)	Unambiguous	FYTIEILK		1	1	P12273	P12273	0	2	0.5714	0	1	1	513.798	1026.59	1026.59	1.97	0.00101	HCD (High Energy Collision Dissociation)	MS2	17.4956	512	32.6953	7267	HA-optn.raw	F2	1.54	0	0.03681
	FALSE	High	FYTIEILKVE		0.0156366	0	1	1	1	P12273	1	1254.7	Not Found	High	High	0	0.00396	1.83
		Checked	Confidence	Identifying Node	PSM Ambiguity	Annotated Sequence	Modifications	# Protein Groups	# Proteins	Master Protein Accessions	Protein Accessions	# Missed Cleavages	Charge	DeltaScore	DeltaCn	Rank	Search Engine Rank	m/z [Da]	MH+ [Da]	Theo. MH+ [Da]	DeltaM [ppm]	Deltam/z [Da]	Activation Type	MS Order	Isolation Interference [%]	Ion Inject Time [ms]	RT [min]	First Scan	Spectrum File	File ID	XCorr	Percolator q-Value	Percolator PEP
		FALSE	High	Sequest HT (A2)	Unambiguous	FYTIEILKVE		1	1	P12273	P12273	1	2	0.5137	0	1	1	627.855	1254.7	1254.7	4.11	0.00258	HCD (High Energy Collision Dissociation)	MS2	10.5515	512	36.3653	7978	HA-optn.raw	F2	1.83	0	0.00396
	FALSE	High	ELGICPDDAAVIPIK	1xCarbamidomethyl [C5]	0.316368	0.00528225	1	1	1	P12273	0	1610.85	Not Found	High	High	0.003649	0.2149	1.83
		Checked	Confidence	Identifying Node	PSM Ambiguity	Annotated Sequence	Modifications	# Protein Groups	# Proteins	Master Protein Accessions	Protein Accessions	# Missed Cleavages	Charge	DeltaScore	DeltaCn	Rank	Search Engine Rank	m/z [Da]	MH+ [Da]	Theo. MH+ [Da]	DeltaM [ppm]	Deltam/z [Da]	Activation Type	MS Order	Isolation Interference [%]	Ion Inject Time [ms]	RT [min]	First Scan	Spectrum File	File ID	XCorr	Percolator q-Value	Percolator PEP
		FALSE	High	Sequest HT (A2)	Unambiguous	ELGIcPDDAAVIPIK	C5(Carbamidomethyl)	1	1	P12273	P12273	0	2	0.4645	0	1	1	805.93	1610.85	1610.85	3.97	0.0032	HCD (High Energy Collision Dissociation)	MS2	9.62184	512	31.2525	6972	HA-optn.raw	F2	1.83	0.003649	0.2149
	FALSE	High	TYLISSIPLQGAFNYK		0.205816	0.00528225	1	1	1	P12273	0	1814.97	Not Found	High	High	0.002619	0.119	2.67
		Checked	Confidence	Identifying Node	PSM Ambiguity	Annotated Sequence	Modifications	# Protein Groups	# Proteins	Master Protein Accessions	Protein Accessions	# Missed Cleavages	Charge	DeltaScore	DeltaCn	Rank	Search Engine Rank	m/z [Da]	MH+ [Da]	Theo. MH+ [Da]	DeltaM [ppm]	Deltam/z [Da]	Activation Type	MS Order	Isolation Interference [%]	Ion Inject Time [ms]	RT [min]	First Scan	Spectrum File	File ID	XCorr	Percolator q-Value	Percolator PEP
		FALSE	High	Sequest HT (A2)	Unambiguous	TYLISSIPLQGAFNYK		1	1	P12273	P12273	0	2	0.7978	0	1	1	907.991	1814.97	1814.97	2.94	0.00267	HCD (High Energy Collision Dissociation)	MS2	8.58221	512	37.8638	8280	HA-optn.raw	F2	2.67	0.002619	0.119
FALSE	High	Master Protein	P0DMV8	Heat shock 70 kDa protein 1A OS=Homo sapiens OX=9606 GN=HSPA1A PE=1 SV=1	0	7.851	9	4	4	3	1	641	70	5.66	9.97	4	Not Found	High
	Checked	Confidence	Sequence	Modifications	Qvality PEP	Qvality q-value	# Protein Groups	# Proteins	# PSMs	Master Protein Accessions	# Missed Cleavages	Theo. MH+ [Da]	Found in Sample: [S1] F1: Control	Found in Sample: [S2] F2: Sample	Confidence (by Search Engine): Sequest HT	Percolator q-Value (by Search Engine): Sequest HT	Percolator PEP (by Search Engine): Sequest HT	XCorr (by Search Engine): Sequest HT
	FALSE	High	NQVALNPQNTVFDAK		0.0179875	0	1	1	1	P0DMV8	0	1658.85	Not Found	High	High	0	0.004752	3
		Checked	Confidence	Identifying Node	PSM Ambiguity	Annotated Sequence	Modifications	# Protein Groups	# Proteins	Master Protein Accessions	Protein Accessions	# Missed Cleavages	Charge	DeltaScore	DeltaCn	Rank	Search Engine Rank	m/z [Da]	MH+ [Da]	Theo. MH+ [Da]	DeltaM [ppm]	Deltam/z [Da]	Activation Type	MS Order	Isolation Interference [%]	Ion Inject Time [ms]	RT [min]	First Scan	Spectrum File	File ID	XCorr	Percolator q-Value	Percolator PEP
		FALSE	High	Sequest HT (A2)	Unambiguous	NQVALNPQNTVFDAK		1	1	P0DMV8	P0DMV8	0	2	0.6567	0	1	1	829.935	1658.86	1658.85	8.46	0.00702	HCD (High Energy Collision Dissociation)	MS2	0	512	24.5838	5598	HA-optn.raw	F2	3	0	0.004752
	FALSE	High	TTPSYVAFTDTER		0.0227642	0	2	2	1	P11142; P0DMV8	0	1487.7	Not Found	High	High	0	0.00647	2.76
		Checked	Confidence	Identifying Node	PSM Ambiguity	Annotated Sequence	Modifications	# Protein Groups	# Proteins	Master Protein Accessions	Protein Accessions	# Missed Cleavages	Charge	DeltaScore	DeltaCn	Rank	Search Engine Rank	m/z [Da]	MH+ [Da]	Theo. MH+ [Da]	DeltaM [ppm]	Deltam/z [Da]	Activation Type	MS Order	Isolation Interference [%]	Ion Inject Time [ms]	RT [min]	First Scan	Spectrum File	File ID	XCorr	Percolator q-Value	Percolator PEP
		FALSE	High	Sequest HT (A2)	Unambiguous	TTPSYVAFTDTER		2	2	P11142; P0DMV8	P11142; P0DMV8	0	2	0.6449	0	1	1	744.357	1487.71	1487.7	3.33	0.00248	HCD (High Energy Collision Dissociation)	MS2	0	512	23.1205	5295	HA-optn.raw	F2	2.76	0	0.00647
	FALSE	High	IINEPTAAAIAYGLDR		0.0504752	0	1	1	1	P0DMV8	0	1687.9	Not Found	High	High	0	0.01828	2.13
		Checked	Confidence	Identifying Node	PSM Ambiguity	Annotated Sequence	Modifications	# Protein Groups	# Proteins	Master Protein Accessions	Protein Accessions	# Missed Cleavages	Charge	DeltaScore	DeltaCn	Rank	Search Engine Rank	m/z [Da]	MH+ [Da]	Theo. MH+ [Da]	DeltaM [ppm]	Deltam/z [Da]	Activation Type	MS Order	Isolation Interference [%]	Ion Inject Time [ms]	RT [min]	First Scan	Spectrum File	File ID	XCorr	Percolator q-Value	Percolator PEP
		FALSE	High	Sequest HT (A2)	Unambiguous	IINEPTAAAIAYGLDR		1	1	P0DMV8	P0DMV8	0	2	0.7042	0	1	1	844.458	1687.91	1687.9	4.73	0.00399	HCD (High Energy Collision Dissociation)	MS2	10.6091	512	31.9365	7117	HA-optn.raw	F2	2.13	0	0.01828
	FALSE	High	DAGVIAGLNVLR		0.0640445	0	1	1	1	P0DMV8	0	1197.69	Not Found	High	High	0	0.02505	2.07
		Checked	Confidence	Identifying Node	PSM Ambiguity	Annotated Sequence	Modifications	# Protein Groups	# Proteins	Master Protein Accessions	Protein Accessions	# Missed Cleavages	Charge	DeltaScore	DeltaCn	Rank	Search Engine Rank	m/z [Da]	MH+ [Da]	Theo. MH+ [Da]	DeltaM [ppm]	Deltam/z [Da]	Activation Type	MS Order	Isolation Interference [%]	Ion Inject Time [ms]	RT [min]	First Scan	Spectrum File	File ID	XCorr	Percolator q-Value	Percolator PEP
		FALSE	High	Sequest HT (A2)	Unambiguous	DAGVIAGLNVLR		1	1	P0DMV8	P0DMV8	0	2	0.6908	0	1	1	599.354	1197.7	1197.69	4.79	0.00287	HCD (High Energy Collision Dissociation)	MS2	10.6167	512	32.8066	7291	HA-optn.raw	F2	2.07	0	0.02505
FALSE	High	Master Protein	Q9BVA1	Tubulin beta-2B chain OS=Homo sapiens OX=9606 GN=TUBB2B PE=1 SV=1	0	5.642	6	2	3	2	1	445	49.9	4.89	7.46	2	Not Found	High
	Checked	Confidence	Sequence	Modifications	Qvality PEP	Qvality q-value	# Protein Groups	# Proteins	# PSMs	Master Protein Accessions	# Missed Cleavages	Theo. MH+ [Da]	Found in Sample: [S1] F1: Control	Found in Sample: [S2] F2: Sample	Confidence (by Search Engine): Sequest HT	Percolator q-Value (by Search Engine): Sequest HT	Percolator PEP (by Search Engine): Sequest HT	XCorr (by Search Engine): Sequest HT
	FALSE	High	LAVNMVPFPR		0.00256211	0	1	3	1	Q9BVA1	0	1143.63	Not Found	High	High	0	0.0003798	2.5
		Checked	Confidence	Identifying Node	PSM Ambiguity	Annotated Sequence	Modifications	# Protein Groups	# Proteins	Master Protein Accessions	Protein Accessions	# Missed Cleavages	Charge	DeltaScore	DeltaCn	Rank	Search Engine Rank	m/z [Da]	MH+ [Da]	Theo. MH+ [Da]	DeltaM [ppm]	Deltam/z [Da]	Activation Type	MS Order	Isolation Interference [%]	Ion Inject Time [ms]	RT [min]	First Scan	Spectrum File	File ID	XCorr	Percolator q-Value	Percolator PEP
		FALSE	High	Sequest HT (A2)	Unambiguous	LAVNMVPFPR		1	3	Q9BVA1	Q9H4B7; Q3ZCM7; Q9BVA1	0	2	0.64	0	1	1	572.321	1143.63	1143.63	-0.09	-5e-05	HCD (High Energy Collision Dissociation)	MS2	0	512	31.1706	6957	HA-optn.raw	F2	2.5	0	0.0003798
	FALSE	High	LAVNMVPFPR	1xOxidation [M5]	0.135628	0.00293788	1	3	1	Q9BVA1	0	1159.63	Not Found	High	High	0.001352	0.06782	2.07
		Checked	Confidence	Identifying Node	PSM Ambiguity	Annotated Sequence	Modifications	# Protein Groups	# Proteins	Master Protein Accessions	Protein Accessions	# Missed Cleavages	Charge	DeltaScore	DeltaCn	Rank	Search Engine Rank	m/z [Da]	MH+ [Da]	Theo. MH+ [Da]	DeltaM [ppm]	Deltam/z [Da]	Activation Type	MS Order	Isolation Interference [%]	Ion Inject Time [ms]	RT [min]	First Scan	Spectrum File	File ID	XCorr	Percolator q-Value	Percolator PEP
		FALSE	High	Sequest HT (A2)	Unambiguous	LAVNmVPFPR	M5(Oxidation)	1	3	Q9BVA1	Q9H4B7; Q3ZCM7; Q9BVA1	0	2	0.3478	0	1	1	580.319	1159.63	1159.63	1.98	0.00115	HCD (High Energy Collision Dissociation)	MS2	16.0711	512	26.292	5942	HA-optn.raw	F2	2.07	0.001352	0.06782
	FALSE	High	AILVDLEPGTMDSVR	1xOxidation [M11]	0.165231	0.00293788	1	1	1	Q9BVA1	0	1631.83	Not Found	High	High	0.001352	0.08857	2.89
		Checked	Confidence	Identifying Node	PSM Ambiguity	Annotated Sequence	Modifications	# Protein Groups	# Proteins	Master Protein Accessions	Protein Accessions	# Missed Cleavages	Charge	DeltaScore	DeltaCn	Rank	Search Engine Rank	m/z [Da]	MH+ [Da]	Theo. MH+ [Da]	DeltaM [ppm]	Deltam/z [Da]	Activation Type	MS Order	Isolation Interference [%]	Ion Inject Time [ms]	RT [min]	First Scan	Spectrum File	File ID	XCorr	Percolator q-Value	Percolator PEP
		FALSE	High	Sequest HT (A2)	Unambiguous	AILVDLEPGTmDSVR	M11(Oxidation)	1	1	Q9BVA1	Q9BVA1	0	2	0.6471	0	1	1	816.424	1631.84	1631.83	5.74	0.00468	HCD (High Energy Collision Dissociation)	MS2	22.7933	512	28.5615	6425	HA-optn.raw	F2	2.89	0.001352	0.08857
FALSE	High	Master Protein	P31942	Heterogeneous nuclear ribonucleoprotein H3 OS=Homo sapiens OX=9606 GN=HNRNPH3 PE=1 SV=2	0	6.666	10	3	3	3	1	346	36.9	6.87	7.05	3	Not Found	High
	Checked	Confidence	Sequence	Modifications	Qvality PEP	Qvality q-value	# Protein Groups	# Proteins	# PSMs	Master Protein Accessions	# Missed Cleavages	Theo. MH+ [Da]	Found in Sample: [S1] F1: Control	Found in Sample: [S2] F2: Sample	Confidence (by Search Engine): Sequest HT	Percolator q-Value (by Search Engine): Sequest HT	Percolator PEP (by Search Engine): Sequest HT	XCorr (by Search Engine): Sequest HT
	FALSE	High	STGEAFVQFASK		0.0083148	0	1	1	1	P31942	0	1271.63	Not Found	High	High	0	0.001745	2.73
		Checked	Confidence	Identifying Node	PSM Ambiguity	Annotated Sequence	Modifications	# Protein Groups	# Proteins	Master Protein Accessions	Protein Accessions	# Missed Cleavages	Charge	DeltaScore	DeltaCn	Rank	Search Engine Rank	m/z [Da]	MH+ [Da]	Theo. MH+ [Da]	DeltaM [ppm]	Deltam/z [Da]	Activation Type	MS Order	Isolation Interference [%]	Ion Inject Time [ms]	RT [min]	First Scan	Spectrum File	File ID	XCorr	Percolator q-Value	Percolator PEP
		FALSE	High	Sequest HT (A2)	Unambiguous	STGEAFVQFASK		1	1	P31942	P31942	0	2	0.5568	0	1	1	636.32	1271.63	1271.63	5.08	0.00323	HCD (High Energy Collision Dissociation)	MS2	0	512	24.5424	5590	HA-optn.raw	F2	2.73	0	0.001745
	FALSE	High	ATENDIANFFSPLNPIR		0.00389367	0	1	1	1	P31942	0	1918.97	Not Found	High	High	0	0.0006542	4.31
		Checked	Confidence	Identifying Node	PSM Ambiguity	Annotated Sequence	Modifications	# Protein Groups	# Proteins	Master Protein Accessions	Protein Accessions	# Missed Cleavages	Charge	DeltaScore	DeltaCn	Rank	Search Engine Rank	m/z [Da]	MH+ [Da]	Theo. MH+ [Da]	DeltaM [ppm]	Deltam/z [Da]	Activation Type	MS Order	Isolation Interference [%]	Ion Inject Time [ms]	RT [min]	First Scan	Spectrum File	File ID	XCorr	Percolator q-Value	Percolator PEP
		FALSE	High	Sequest HT (A2)	Unambiguous	ATENDIANFFSPLNPIR		1	1	P31942	P31942	0	2	0.5708	0	1	1	959.991	1918.97	1918.97	4.51	0.00433	HCD (High Energy Collision Dissociation)	MS2	0	512	41.1291	8964	HA-optn.raw	F2	4.31	0	0.0006542
	FALSE	High	YIEIFR		0.288657	0.00528225	1	1	1	P31942	0	840.461	Not Found	High	High	0.003649	0.1892	1.47
		Checked	Confidence	Identifying Node	PSM Ambiguity	Annotated Sequence	Modifications	# Protein Groups	# Proteins	Master Protein Accessions	Protein Accessions	# Missed Cleavages	Charge	DeltaScore	DeltaCn	Rank	Search Engine Rank	m/z [Da]	MH+ [Da]	Theo. MH+ [Da]	DeltaM [ppm]	Deltam/z [Da]	Activation Type	MS Order	Isolation Interference [%]	Ion Inject Time [ms]	RT [min]	First Scan	Spectrum File	File ID	XCorr	Percolator q-Value	Percolator PEP
		FALSE	High	Sequest HT (A2)	Unambiguous	YIEIFR		1	1	P31942	P31942	0	2	0.2993	0	1	1	420.735	840.463	840.461	1.74	0.00073	HCD (High Energy Collision Dissociation)	MS2	13.5786	512	27.093	6102	HA-optn.raw	F2	1.47	0.003649	0.1892
FALSE	High	Master Protein	Q71U36	Tubulin alpha-1A chain OS=Homo sapiens OX=9606 GN=TUBA1A PE=1 SV=1	0	5.666	8	3	3	3	1	451	50.1	5.06	4.31	3	Not Found	High
	Checked	Confidence	Sequence	Modifications	Qvality PEP	Qvality q-value	# Protein Groups	# Proteins	# PSMs	Master Protein Accessions	# Missed Cleavages	Theo. MH+ [Da]	Found in Sample: [S1] F1: Control	Found in Sample: [S2] F2: Sample	Confidence (by Search Engine): Sequest HT	Percolator q-Value (by Search Engine): Sequest HT	Percolator PEP (by Search Engine): Sequest HT	XCorr (by Search Engine): Sequest HT
	FALSE	High	NLDIERPTYTNLNR		0.0280627	0	1	5	1	Q71U36	0	1718.88	Not Found	High	High	0	0.008474	1.7
		Checked	Confidence	Identifying Node	PSM Ambiguity	Annotated Sequence	Modifications	# Protein Groups	# Proteins	Master Protein Accessions	Protein Accessions	# Missed Cleavages	Charge	DeltaScore	DeltaCn	Rank	Search Engine Rank	m/z [Da]	MH+ [Da]	Theo. MH+ [Da]	DeltaM [ppm]	Deltam/z [Da]	Activation Type	MS Order	Isolation Interference [%]	Ion Inject Time [ms]	RT [min]	First Scan	Spectrum File	File ID	XCorr	Percolator q-Value	Percolator PEP
		FALSE	High	Sequest HT (A2)	Unambiguous	NLDIERPTYTNLNR		1	5	Q71U36	P0DPH8; Q6PEY2; Q71U36; Q9NY65; P68366	0	3	0.4412	0	1	1	573.635	1718.89	1718.88	4.49	0.00257	HCD (High Energy Collision Dissociation)	MS2	0	512	21.2185	4901	HA-optn.raw	F2	1.7	0	0.008474
	FALSE	High	EIIDLVLDR		0.0598137	0	1	1	1	Q71U36	0	1085.62	Not Found	High	High	0	0.02294	1.74
		Checked	Confidence	Identifying Node	PSM Ambiguity	Annotated Sequence	Modifications	# Protein Groups	# Proteins	Master Protein Accessions	Protein Accessions	# Missed Cleavages	Charge	DeltaScore	DeltaCn	Rank	Search Engine Rank	m/z [Da]	MH+ [Da]	Theo. MH+ [Da]	DeltaM [ppm]	Deltam/z [Da]	Activation Type	MS Order	Isolation Interference [%]	Ion Inject Time [ms]	RT [min]	First Scan	Spectrum File	File ID	XCorr	Percolator q-Value	Percolator PEP
		FALSE	High	Sequest HT (A2)	Unambiguous	EIIDLVLDR		1	1	Q71U36	Q71U36	0	2	0.5805	0	1	1	543.315	1085.62	1085.62	2.65	0.00144	HCD (High Energy Collision Dissociation)	MS2	18.484	512	34.4686	7612	HA-optn.raw	F2	1.74	0	0.02294
	FALSE	High	AVFVDLEPTVIDEVR		0.0344466	0	1	1	1	Q71U36	0	1701.91	Not Found	High	High	0	0.01109	2.57
		Checked	Confidence	Identifying Node	PSM Ambiguity	Annotated Sequence	Modifications	# Protein Groups	# Proteins	Master Protein Accessions	Protein Accessions	# Missed Cleavages	Charge	DeltaScore	DeltaCn	Rank	Search Engine Rank	m/z [Da]	MH+ [Da]	Theo. MH+ [Da]	DeltaM [ppm]	Deltam/z [Da]	Activation Type	MS Order	Isolation Interference [%]	Ion Inject Time [ms]	RT [min]	First Scan	Spectrum File	File ID	XCorr	Percolator q-Value	Percolator PEP
		FALSE	High	Sequest HT (A2)	Unambiguous	AVFVDLEPTVIDEVR		1	1	Q71U36	Q71U36	0	2	0.5759	0	1	1	851.464	1701.92	1701.91	8.27	0.00704	HCD (High Energy Collision Dissociation)	MS2	0	512	36.0967	7932	HA-optn.raw	F2	2.57	0	0.01109
FALSE	High	Master Protein	P06702	Protein S100-A9 OS=Homo sapiens OX=9606 GN=S100A9 PE=1 SV=1	0	2.612	25	2	2	2	1	114	13.2	6.13	2.04	2	Not Found	High
	Checked	Confidence	Sequence	Modifications	Qvality PEP	Qvality q-value	# Protein Groups	# Proteins	# PSMs	Master Protein Accessions	# Missed Cleavages	Theo. MH+ [Da]	Found in Sample: [S1] F1: Control	Found in Sample: [S2] F2: Sample	Confidence (by Search Engine): Sequest HT	Percolator q-Value (by Search Engine): Sequest HT	Percolator PEP (by Search Engine): Sequest HT	XCorr (by Search Engine): Sequest HT
	FALSE	High	NIETIINTFHQYSVK		0.0479781	0	1	1	1	P06702	0	1806.94	Not Found	High	High	0	0.0171	2.04
		Checked	Confidence	Identifying Node	PSM Ambiguity	Annotated Sequence	Modifications	# Protein Groups	# Proteins	Master Protein Accessions	Protein Accessions	# Missed Cleavages	Charge	DeltaScore	DeltaCn	Rank	Search Engine Rank	m/z [Da]	MH+ [Da]	Theo. MH+ [Da]	DeltaM [ppm]	Deltam/z [Da]	Activation Type	MS Order	Isolation Interference [%]	Ion Inject Time [ms]	RT [min]	First Scan	Spectrum File	File ID	XCorr	Percolator q-Value	Percolator PEP
		FALSE	High	Sequest HT (A2)	Unambiguous	NIETIINTFHQYSVK		1	1	P06702	P06702	0	3	0.5931	0	1	1	602.988	1806.95	1806.94	6.64	0.004	HCD (High Energy Collision Dissociation)	MS2	12.604	512	36.455	7997	HA-optn.raw	F2	2.04	0	0.0171
	FALSE	High	LGHPDTLNQGEFK		0.235143	0.00528225	1	1	1	P06702	0	1455.72	Not Found	High	High	0.003649	0.143	1.62
		Checked	Confidence	Identifying Node	PSM Ambiguity	Annotated Sequence	Modifications	# Protein Groups	# Proteins	Master Protein Accessions	Protein Accessions	# Missed Cleavages	Charge	DeltaScore	DeltaCn	Rank	Search Engine Rank	m/z [Da]	MH+ [Da]	Theo. MH+ [Da]	DeltaM [ppm]	Deltam/z [Da]	Activation Type	MS Order	Isolation Interference [%]	Ion Inject Time [ms]	RT [min]	First Scan	Spectrum File	File ID	XCorr	Percolator q-Value	Percolator PEP
		FALSE	High	Sequest HT (A2)	Unambiguous	LGHPDTLNQGEFK		1	1	P06702	P06702	0	3	0.2099	0	1	1	485.915	1455.73	1455.72	4.98	0.00242	HCD (High Energy Collision Dissociation)	MS2	7.21367	512	16.1244	3846	HA-optn.raw	F2	1.62	0.003649	0.143
FALSE	High	Master Protein	Q8N1N4	Keratin, type II cytoskeletal 78 OS=Homo sapiens OX=9606 GN=KRT78 PE=1 SV=2	0	1.843	3	2	2	1	1	520	56.8	6.02	2.36	2	Not Found	High
	Checked	Confidence	Sequence	Modifications	Qvality PEP	Qvality q-value	# Protein Groups	# Proteins	# PSMs	Master Protein Accessions	# Missed Cleavages	Theo. MH+ [Da]	Found in Sample: [S1] F1: Control	Found in Sample: [S2] F2: Sample	Confidence (by Search Engine): Sequest HT	Percolator q-Value (by Search Engine): Sequest HT	Percolator PEP (by Search Engine): Sequest HT	XCorr (by Search Engine): Sequest HT
	FALSE	High	IEIDPQFQVVR		0.163568	0.00293788	1	1	1	Q8N1N4	0	1343.73	Not Found	High	High	0.001352	0.08736	2.36
		Checked	Confidence	Identifying Node	PSM Ambiguity	Annotated Sequence	Modifications	# Protein Groups	# Proteins	Master Protein Accessions	Protein Accessions	# Missed Cleavages	Charge	DeltaScore	DeltaCn	Rank	Search Engine Rank	m/z [Da]	MH+ [Da]	Theo. MH+ [Da]	DeltaM [ppm]	Deltam/z [Da]	Activation Type	MS Order	Isolation Interference [%]	Ion Inject Time [ms]	RT [min]	First Scan	Spectrum File	File ID	XCorr	Percolator q-Value	Percolator PEP
		FALSE	High	Sequest HT (A2)	Unambiguous	IEIDPQFQVVR		1	1	Q8N1N4	Q8N1N4	0	2	0.2034	0	1	1	672.374	1343.74	1343.73	6.87	0.00462	HCD (High Energy Collision Dissociation)	MS2	22.7124	512	29.1273	6545	HA-optn.raw	F2	2.36	0.001352	0.08736
	FALSE	High	FLEQQNK		0.260385	0.00528225	4	13	1	P78386; P48668; Q8N1N4; P78385	0	906.468	Not Found	High	High	0.003649	0.1643	1.44
		Checked	Confidence	Identifying Node	PSM Ambiguity	Annotated Sequence	Modifications	# Protein Groups	# Proteins	Master Protein Accessions	Protein Accessions	# Missed Cleavages	Charge	DeltaScore	DeltaCn	Rank	Search Engine Rank	m/z [Da]	MH+ [Da]	Theo. MH+ [Da]	DeltaM [ppm]	Deltam/z [Da]	Activation Type	MS Order	Isolation Interference [%]	Ion Inject Time [ms]	RT [min]	First Scan	Spectrum File	File ID	XCorr	Percolator q-Value	Percolator PEP
		FALSE	High	Sequest HT (A2)	Selected	FLEQQNK		4	13	P78386; P48668; Q8N1N4; P78385	Q5XKE5; P08729; P14136; P02538; Q01546; O95678; Q14533; P78386; P48668; Q9NSB2; O43790; Q8N1N4; P78385	0	2	0.0417	0	1	1	453.74	906.472	906.468	4.43	0.00201	HCD (High Energy Collision Dissociation)	MS2	0	512	10.7522	2623	HA-optn.raw	F2	1.44	0.003649	0.1643
FALSE	Medium	Master Protein	Q9NVH2	Integrator complex subunit 7 OS=Homo sapiens OX=9606 GN=INTS7 PE=1 SV=1	0.018	0.846	1	1	2	1	1	962	106.8	8.02	4.18	1	Not Found	High
	Checked	Confidence	Sequence	Modifications	Qvality PEP	Qvality q-value	# Protein Groups	# Proteins	# PSMs	Master Protein Accessions	# Missed Cleavages	Theo. MH+ [Da]	Found in Sample: [S1] F1: Control	Found in Sample: [S2] F2: Sample	Confidence (by Search Engine): Sequest HT	Percolator q-Value (by Search Engine): Sequest HT	Percolator PEP (by Search Engine): Sequest HT	XCorr (by Search Engine): Sequest HT
	FALSE	High	QLLQQLVTSYPSTK		0.234388	0.00528225	1	1	2	Q9NVH2	0	1605.88	Not Found	High	High	0.003649	0.1424	2.18
		Checked	Confidence	Identifying Node	PSM Ambiguity	Annotated Sequence	Modifications	# Protein Groups	# Proteins	Master Protein Accessions	Protein Accessions	# Missed Cleavages	Charge	DeltaScore	DeltaCn	Rank	Search Engine Rank	m/z [Da]	MH+ [Da]	Theo. MH+ [Da]	DeltaM [ppm]	Deltam/z [Da]	Activation Type	MS Order	Isolation Interference [%]	Ion Inject Time [ms]	RT [min]	First Scan	Spectrum File	File ID	XCorr	Percolator q-Value	Percolator PEP
		FALSE	High	Sequest HT (A2)	Unambiguous	QLLQQLVTSYPSTK		1	1	Q9NVH2	Q9NVH2	0	2	0.4541	0	1	1	803.449	1605.89	1605.88	3.75	0.00301	HCD (High Energy Collision Dissociation)	MS2	0	512	30.0349	6733	HA-optn.raw	F2	2.18	0.003649	0.1424
		FALSE	High	Sequest HT (A2)	Unambiguous	QLLQQLVTSYPSTK		1	1	Q9NVH2	Q9NVH2	0	2	0.485	0	1	1	803.448	1605.89	1605.88	2.46	0.00197	HCD (High Energy Collision Dissociation)	MS2	0	512	29.0291	6524	HA-optn.raw	F2	2	0.003649	0.2268
FALSE	High	Master Protein	Q5VWX1	KH domain-containing, RNA-binding, signal transduction-associated protein 2 OS=Homo sapiens OX=9606 GN=KHDRBS2 PE=1 SV=1	0.01	1.302	3	1	2	1	1	349	38.9	6.29	1.91	1	Not Found	High
	Checked	Confidence	Sequence	Modifications	Qvality PEP	Qvality q-value	# Protein Groups	# Proteins	# PSMs	Master Protein Accessions	# Missed Cleavages	Theo. MH+ [Da]	Found in Sample: [S1] F1: Control	Found in Sample: [S2] F2: Sample	Confidence (by Search Engine): Sequest HT	Percolator q-Value (by Search Engine): Sequest HT	Percolator PEP (by Search Engine): Sequest HT	XCorr (by Search Engine): Sequest HT
	FALSE	High	YLPELMAEK		0.107516	0.00293788	1	1	2	Q5VWX1	0	1093.56	Not Found	High	High	0.001352	0.04984	1.91
		Checked	Confidence	Identifying Node	PSM Ambiguity	Annotated Sequence	Modifications	# Protein Groups	# Proteins	Master Protein Accessions	Protein Accessions	# Missed Cleavages	Charge	DeltaScore	DeltaCn	Rank	Search Engine Rank	m/z [Da]	MH+ [Da]	Theo. MH+ [Da]	DeltaM [ppm]	Deltam/z [Da]	Activation Type	MS Order	Isolation Interference [%]	Ion Inject Time [ms]	RT [min]	First Scan	Spectrum File	File ID	XCorr	Percolator q-Value	Percolator PEP
		FALSE	High	Sequest HT (A2)	Unambiguous	YLPELMAEK		1	1	Q5VWX1	Q5VWX1	0	2	0.5393	0	1	1	547.286	1093.57	1093.56	4.85	0.00265	HCD (High Energy Collision Dissociation)	MS2	36.5496	512	26.5293	5987	HA-optn.raw	F2	1.91	0.001352	0.04984
		FALSE	High	Sequest HT (A2)	Unambiguous	YLPELMAEK		1	1	Q5VWX1	Q5VWX1	0	2	0.2564	0	1	1	547.286	1093.57	1093.56	4.96	0.00271	HCD (High Energy Collision Dissociation)	MS2	0	512	25.2349	5717	HA-optn.raw	F2	1.17	0.003649	0.1527
FALSE	Medium	Master Protein	Q8IXI2	Mitochondrial Rho GTPase 1 OS=Homo sapiens OX=9606 GN=RHOT1 PE=1 SV=2	0.024	0.632	5	1	1	1	1	618	70.7	6.27	0	1	Not Found	High
	Checked	Confidence	Sequence	Modifications	Qvality PEP	Qvality q-value	# Protein Groups	# Proteins	# PSMs	Master Protein Accessions	# Missed Cleavages	Theo. MH+ [Da]	Found in Sample: [S1] F1: Control	Found in Sample: [S2] F2: Sample	Confidence (by Search Engine): Sequest HT	Percolator q-Value (by Search Engine): Sequest HT	Percolator PEP (by Search Engine): Sequest HT	XCorr (by Search Engine): Sequest HT
	FALSE	High	SDLVEYSSMETILPIMNQYTEIETCVECSAK	2xCarbamidomethyl [C25; C28]	0.336903	0.00787038	1	1	1	Q8IXI2	0	3640.64	Not Found	High	High	0.004842	0.2336	0.32
		Checked	Confidence	Identifying Node	PSM Ambiguity	Annotated Sequence	Modifications	# Protein Groups	# Proteins	Master Protein Accessions	Protein Accessions	# Missed Cleavages	Charge	DeltaScore	DeltaCn	Rank	Search Engine Rank	m/z [Da]	MH+ [Da]	Theo. MH+ [Da]	DeltaM [ppm]	Deltam/z [Da]	Activation Type	MS Order	Isolation Interference [%]	Ion Inject Time [ms]	RT [min]	First Scan	Spectrum File	File ID	XCorr	Percolator q-Value	Percolator PEP
		FALSE	High	Sequest HT (A2)	Selected	SDLVEYSSMETILPIMNQYTEIETcVEcSAK	C25(Carbamidomethyl); C28(Carbamidomethyl)	1	1	Q8IXI2	Q8IXI2	0	3		0.0303	4	4	1214.22	3640.63	3640.64	-2.51	-0.00305	HCD (High Energy Collision Dissociation)	MS2	46.4631	512	39.0574	8532	HA-optn.raw	F2	0.32	0.004842	0.2336
FALSE	High	Master Protein	Q14240	Eukaryotic initiation factor 4A-II OS=Homo sapiens OX=9606 GN=EIF4A2 PE=1 SV=2	0	2.324	2	1	1	1	1	407	46.4	5.48	1.8	1	Not Found	High
	Checked	Confidence	Sequence	Modifications	Qvality PEP	Qvality q-value	# Protein Groups	# Proteins	# PSMs	Master Protein Accessions	# Missed Cleavages	Theo. MH+ [Da]	Found in Sample: [S1] F1: Control	Found in Sample: [S2] F2: Sample	Confidence (by Search Engine): Sequest HT	Percolator q-Value (by Search Engine): Sequest HT	Percolator PEP (by Search Engine): Sequest HT	XCorr (by Search Engine): Sequest HT
	FALSE	High	VLITTDLLAR		0.0179213	0	1	2	1	Q14240	0	1114.68	Not Found	High	High	0	0.004745	1.8
		Checked	Confidence	Identifying Node	PSM Ambiguity	Annotated Sequence	Modifications	# Protein Groups	# Proteins	Master Protein Accessions	Protein Accessions	# Missed Cleavages	Charge	DeltaScore	DeltaCn	Rank	Search Engine Rank	m/z [Da]	MH+ [Da]	Theo. MH+ [Da]	DeltaM [ppm]	Deltam/z [Da]	Activation Type	MS Order	Isolation Interference [%]	Ion Inject Time [ms]	RT [min]	First Scan	Spectrum File	File ID	XCorr	Percolator q-Value	Percolator PEP
		FALSE	High	Sequest HT (A2)	Unambiguous	VLITTDLLAR		1	2	Q14240	P60842; Q14240	0	2	0.6167	0	1	1	557.846	1114.69	1114.68	1.86	0.00104	HCD (High Energy Collision Dissociation)	MS2	9.9309	512	31.1383	6950	HA-optn.raw	F2	1.8	0	0.004745
FALSE	Medium	Master Protein	P62249	40S ribosomal protein S16 OS=Homo sapiens OX=9606 GN=RPS16 PE=1 SV=2	0.016	0.656	7	1	1	1	1	146	16.4	10.21	2.18	1	Not Found	High
	Checked	Confidence	Sequence	Modifications	Qvality PEP	Qvality q-value	# Protein Groups	# Proteins	# PSMs	Master Protein Accessions	# Missed Cleavages	Theo. MH+ [Da]	Found in Sample: [S1] F1: Control	Found in Sample: [S2] F2: Sample	Confidence (by Search Engine): Sequest HT	Percolator q-Value (by Search Engine): Sequest HT	Percolator PEP (by Search Engine): Sequest HT	XCorr (by Search Engine): Sequest HT
	FALSE	High	LLEPVLLLGK		0.323109	0.00528225	1	1	1	P62249	0	1094.72	Not Found	High	High	0.003649	0.221	2.18
		Checked	Confidence	Identifying Node	PSM Ambiguity	Annotated Sequence	Modifications	# Protein Groups	# Proteins	Master Protein Accessions	Protein Accessions	# Missed Cleavages	Charge	DeltaScore	DeltaCn	Rank	Search Engine Rank	m/z [Da]	MH+ [Da]	Theo. MH+ [Da]	DeltaM [ppm]	Deltam/z [Da]	Activation Type	MS Order	Isolation Interference [%]	Ion Inject Time [ms]	RT [min]	First Scan	Spectrum File	File ID	XCorr	Percolator q-Value	Percolator PEP
		FALSE	High	Sequest HT (A2)	Unambiguous	LLEPVLLLGK		1	1	P62249	P62249	0	2	0.7661	0	1	1	547.866	1094.73	1094.72	6.42	0.00352	HCD (High Energy Collision Dissociation)	MS2	23.0087	512	37.5253	8212	HA-optn.raw	F2	2.18	0.003649	0.221
FALSE	High	Master Protein	Q99102	Mucin-4 OS=Homo sapiens OX=9606 GN=MUC4 PE=1 SV=4	0.01	1.066	1	1	1	1	1	2169	231.4	6.27	0	1	Not Found	High
	Checked	Confidence	Sequence	Modifications	Qvality PEP	Qvality q-value	# Protein Groups	# Proteins	# PSMs	Master Protein Accessions	# Missed Cleavages	Theo. MH+ [Da]	Found in Sample: [S1] F1: Control	Found in Sample: [S2] F2: Sample	Confidence (by Search Engine): Sequest HT	Percolator q-Value (by Search Engine): Sequest HT	Percolator PEP (by Search Engine): Sequest HT	XCorr (by Search Engine): Sequest HT
	FALSE	High	YCEGSEDACEEPCFPSVHCVPGK	4xCarbamidomethyl [C2; C9; C13; C19]	0.161373	0.00293788	1	1	1	Q99102	0	2714.06	Not Found	High	High	0.001352	0.08582	0.5
		Checked	Confidence	Identifying Node	PSM Ambiguity	Annotated Sequence	Modifications	# Protein Groups	# Proteins	Master Protein Accessions	Protein Accessions	# Missed Cleavages	Charge	DeltaScore	DeltaCn	Rank	Search Engine Rank	m/z [Da]	MH+ [Da]	Theo. MH+ [Da]	DeltaM [ppm]	Deltam/z [Da]	Activation Type	MS Order	Isolation Interference [%]	Ion Inject Time [ms]	RT [min]	First Scan	Spectrum File	File ID	XCorr	Percolator q-Value	Percolator PEP
		FALSE	High	Sequest HT (A2)	Unambiguous	YcEGSEDAcEEPcFPSVHcVPGK	C2(Carbamidomethyl); C9(Carbamidomethyl); C13(Carbamidomethyl); C19(Carbamidomethyl)	1	1	Q99102	Q99102	0	6	1	0	1	1	453.183	2714.06	2714.06	-0.26	-0.00012	HCD (High Energy Collision Dissociation)	MS2	39.1831	512	21.5103	4963	HA-optn.raw	F2	0.5	0.001352	0.08582
FALSE	High	Master Protein	P61981	14-3-3 protein gamma OS=Homo sapiens OX=9606 GN=YWHAG PE=1 SV=2	0	1.874	3	1	1	1	1	247	28.3	4.89	1.72	1	Not Found	High
	Checked	Confidence	Sequence	Modifications	Qvality PEP	Qvality q-value	# Protein Groups	# Proteins	# PSMs	Master Protein Accessions	# Missed Cleavages	Theo. MH+ [Da]	Found in Sample: [S1] F1: Control	Found in Sample: [S2] F2: Sample	Confidence (by Search Engine): Sequest HT	Percolator q-Value (by Search Engine): Sequest HT	Percolator PEP (by Search Engine): Sequest HT	XCorr (by Search Engine): Sequest HT
	FALSE	High	NLLSVAYK		0.0397143	0	1	3	1	P61981	0	907.525	Not Found	High	High	0	0.01336	1.72
		Checked	Confidence	Identifying Node	PSM Ambiguity	Annotated Sequence	Modifications	# Protein Groups	# Proteins	Master Protein Accessions	Protein Accessions	# Missed Cleavages	Charge	DeltaScore	DeltaCn	Rank	Search Engine Rank	m/z [Da]	MH+ [Da]	Theo. MH+ [Da]	DeltaM [ppm]	Deltam/z [Da]	Activation Type	MS Order	Isolation Interference [%]	Ion Inject Time [ms]	RT [min]	First Scan	Spectrum File	File ID	XCorr	Percolator q-Value	Percolator PEP
		FALSE	High	Sequest HT (A2)	Unambiguous	NLLSVAYK		1	3	P61981	P31946; P61981; P27348	0	2	0.1628	0	1	1	454.268	907.529	907.525	4.53	0.00206	HCD (High Energy Collision Dissociation)	MS2	11.0053	512	24.2168	5522	HA-optn.raw	F2	1.72	0	0.01336
FALSE	High	Master Protein	P61626	Lysozyme C OS=Homo sapiens OX=9606 GN=LYZ PE=1 SV=1	0	2.524	8	1	1	1	1	148	16.5	9.16	2.69	1	Not Found	High
	Checked	Confidence	Sequence	Modifications	Qvality PEP	Qvality q-value	# Protein Groups	# Proteins	# PSMs	Master Protein Accessions	# Missed Cleavages	Theo. MH+ [Da]	Found in Sample: [S1] F1: Control	Found in Sample: [S2] F2: Sample	Confidence (by Search Engine): Sequest HT	Percolator q-Value (by Search Engine): Sequest HT	Percolator PEP (by Search Engine): Sequest HT	XCorr (by Search Engine): Sequest HT
	FALSE	High	STDYGIFQINSR		0.0125775	0	1	1	1	P61626	0	1400.68	Not Found	High	High	0	0.002994	2.69
		Checked	Confidence	Identifying Node	PSM Ambiguity	Annotated Sequence	Modifications	# Protein Groups	# Proteins	Master Protein Accessions	Protein Accessions	# Missed Cleavages	Charge	DeltaScore	DeltaCn	Rank	Search Engine Rank	m/z [Da]	MH+ [Da]	Theo. MH+ [Da]	DeltaM [ppm]	Deltam/z [Da]	Activation Type	MS Order	Isolation Interference [%]	Ion Inject Time [ms]	RT [min]	First Scan	Spectrum File	File ID	XCorr	Percolator q-Value	Percolator PEP
		FALSE	High	Sequest HT (A2)	Unambiguous	STDYGIFQINSR		1	1	P61626	P61626	0	2	0.6803	0	1	1	700.848	1400.69	1400.68	5.23	0.00366	HCD (High Energy Collision Dissociation)	MS2	32.0471	512	28.891	6497	HA-optn.raw	F2	2.69	0	0.002994
FALSE	High	Master Protein	P12235	ADP/ATP translocase 1 OS=Homo sapiens OX=9606 GN=SLC25A4 PE=1 SV=4	0	1.672	4	1	1	1	1	298	33	9.76	1.62	1	Not Found	High
	Checked	Confidence	Sequence	Modifications	Qvality PEP	Qvality q-value	# Protein Groups	# Proteins	# PSMs	Master Protein Accessions	# Missed Cleavages	Theo. MH+ [Da]	Found in Sample: [S1] F1: Control	Found in Sample: [S2] F2: Sample	Confidence (by Search Engine): Sequest HT	Percolator q-Value (by Search Engine): Sequest HT	Percolator PEP (by Search Engine): Sequest HT	XCorr (by Search Engine): Sequest HT
	FALSE	High	YFPTQALNFAFK		0.0566652	0	1	2	1	P12235	0	1446.74	Not Found	High	High	0	0.02129	1.62
		Checked	Confidence	Identifying Node	PSM Ambiguity	Annotated Sequence	Modifications	# Protein Groups	# Proteins	Master Protein Accessions	Protein Accessions	# Missed Cleavages	Charge	DeltaScore	DeltaCn	Rank	Search Engine Rank	m/z [Da]	MH+ [Da]	Theo. MH+ [Da]	DeltaM [ppm]	Deltam/z [Da]	Activation Type	MS Order	Isolation Interference [%]	Ion Inject Time [ms]	RT [min]	First Scan	Spectrum File	File ID	XCorr	Percolator q-Value	Percolator PEP
		FALSE	High	Sequest HT (A2)	Unambiguous	YFPTQALNFAFK		1	2	P12235	P12236; P12235	0	2	0.5802	0	1	1	723.878	1446.75	1446.74	5.24	0.00379	HCD (High Energy Collision Dissociation)	MS2	29.8778	512	37.9077	8290	HA-optn.raw	F2	1.62	0	0.02129
FALSE	Medium	Master Protein	Q14596	Next to BRCA1 gene 1 protein OS=Homo sapiens OX=9606 GN=NBR1 PE=1 SV=3	0.017	0.692	3	1	1	1	1	966	107.3	5.12	0	1	Not Found	High
	Checked	Confidence	Sequence	Modifications	Qvality PEP	Qvality q-value	# Protein Groups	# Proteins	# PSMs	Master Protein Accessions	# Missed Cleavages	Theo. MH+ [Da]	Found in Sample: [S1] F1: Control	Found in Sample: [S2] F2: Sample	Confidence (by Search Engine): Sequest HT	Percolator q-Value (by Search Engine): Sequest HT	Percolator PEP (by Search Engine): Sequest HT	XCorr (by Search Engine): Sequest HT
	FALSE	High	EEIIHIAEEEAVMEEEEDEEDEEEEDELK	1xOxidation [M13]	0.304124	0.00528225	1	1	1	Q14596	0	3534.45	Not Found	High	High	0.003649	0.2032	0.21
		Checked	Confidence	Identifying Node	PSM Ambiguity	Annotated Sequence	Modifications	# Protein Groups	# Proteins	Master Protein Accessions	Protein Accessions	# Missed Cleavages	Charge	DeltaScore	DeltaCn	Rank	Search Engine Rank	m/z [Da]	MH+ [Da]	Theo. MH+ [Da]	DeltaM [ppm]	Deltam/z [Da]	Activation Type	MS Order	Isolation Interference [%]	Ion Inject Time [ms]	RT [min]	First Scan	Spectrum File	File ID	XCorr	Percolator q-Value	Percolator PEP
		FALSE	High	Sequest HT (A2)	Unambiguous	EEIIHIAEEEAVmEEEEDEEDEEEEDELK	M13(Oxidation)	1	1	Q14596	Q14596	0	3	0.0952	0	1	1	1178.83	3534.47	3534.45	5.25	0.00619	HCD (High Energy Collision Dissociation)	MS2	23.5736	512	31.3908	7003	HA-optn.raw	F2	0.21	0.003649	0.2032
FALSE	Medium	Master Protein	Q96QB1	Rho GTPase-activating protein 7 OS=Homo sapiens OX=9606 GN=DLC1 PE=1 SV=4	0.018	0.813	1	1	1	1	1	1528	170.5	6.4	1.63	1	Not Found	High
	Checked	Confidence	Sequence	Modifications	Qvality PEP	Qvality q-value	# Protein Groups	# Proteins	# PSMs	Master Protein Accessions	# Missed Cleavages	Theo. MH+ [Da]	Found in Sample: [S1] F1: Control	Found in Sample: [S2] F2: Sample	Confidence (by Search Engine): Sequest HT	Percolator q-Value (by Search Engine): Sequest HT	Percolator PEP (by Search Engine): Sequest HT	XCorr (by Search Engine): Sequest HT
	FALSE	High	DLPEPLMTNK	1xOxidation [M7]	0.24829	0.00528225	1	1	1	Q96QB1	0	1173.58	Not Found	High	High	0.003649	0.1538	1.63
		Checked	Confidence	Identifying Node	PSM Ambiguity	Annotated Sequence	Modifications	# Protein Groups	# Proteins	Master Protein Accessions	Protein Accessions	# Missed Cleavages	Charge	DeltaScore	DeltaCn	Rank	Search Engine Rank	m/z [Da]	MH+ [Da]	Theo. MH+ [Da]	DeltaM [ppm]	Deltam/z [Da]	Activation Type	MS Order	Isolation Interference [%]	Ion Inject Time [ms]	RT [min]	First Scan	Spectrum File	File ID	XCorr	Percolator q-Value	Percolator PEP
		FALSE	High	Sequest HT (A2)	Unambiguous	DLPEPLmTNK	M7(Oxidation)	1	1	Q96QB1	Q96QB1	0	2	0.2822	0	1	1	587.297	1173.59	1173.58	3.71	0.00218	HCD (High Energy Collision Dissociation)	MS2	3.82609	512	30.318	6786	HA-optn.raw	F2	1.63	0.003649	0.1538
FALSE	Medium	Master Protein	Q9Y446	Plakophilin-3 OS=Homo sapiens OX=9606 GN=PKP3 PE=1 SV=1	0.017	0.763	2	1	1	1	1	797	87	9.32	0	1	Not Found	High
	Checked	Confidence	Sequence	Modifications	Qvality PEP	Qvality q-value	# Protein Groups	# Proteins	# PSMs	Master Protein Accessions	# Missed Cleavages	Theo. MH+ [Da]	Found in Sample: [S1] F1: Control	Found in Sample: [S2] F2: Sample	Confidence (by Search Engine): Sequest HT	Percolator q-Value (by Search Engine): Sequest HT	Percolator PEP (by Search Engine): Sequest HT	XCorr (by Search Engine): Sequest HT
	FALSE	High	LSSGFDDIDLPSAVK		0.269554	0.00528225	1	1	1	Q9Y446	0	1563.79	Not Found	High	High	0.003649	0.1724	0.88
		Checked	Confidence	Identifying Node	PSM Ambiguity	Annotated Sequence	Modifications	# Protein Groups	# Proteins	Master Protein Accessions	Protein Accessions	# Missed Cleavages	Charge	DeltaScore	DeltaCn	Rank	Search Engine Rank	m/z [Da]	MH+ [Da]	Theo. MH+ [Da]	DeltaM [ppm]	Deltam/z [Da]	Activation Type	MS Order	Isolation Interference [%]	Ion Inject Time [ms]	RT [min]	First Scan	Spectrum File	File ID	XCorr	Percolator q-Value	Percolator PEP
		FALSE	High	Sequest HT (A2)	Unambiguous	LSSGFDDIDLPSAVK		1	1	Q9Y446	Q9Y446	0	2	0.1932	0	1	1	782.404	1563.8	1563.79	6.72	0.00525	HCD (High Energy Collision Dissociation)	MS2	21.4093	512	30.8769	6899	HA-optn.raw	F2	0.88	0.003649	0.1724
FALSE	High	Master Protein	P04792	Heat shock protein beta-1 OS=Homo sapiens OX=9606 GN=HSPB1 PE=1 SV=2	0	2.614	5	1	1	1	1	205	22.8	6.4	2.29	1	Not Found	High
	Checked	Confidence	Sequence	Modifications	Qvality PEP	Qvality q-value	# Protein Groups	# Proteins	# PSMs	Master Protein Accessions	# Missed Cleavages	Theo. MH+ [Da]	Found in Sample: [S1] F1: Control	Found in Sample: [S2] F2: Sample	Confidence (by Search Engine): Sequest HT	Percolator q-Value (by Search Engine): Sequest HT	Percolator PEP (by Search Engine): Sequest HT	XCorr (by Search Engine): Sequest HT
	FALSE	High	LFDQAFGLPR		0.0107305	0	1	1	1	P04792	0	1163.62	Not Found	High	High	0	0.002435	2.29
		Checked	Confidence	Identifying Node	PSM Ambiguity	Annotated Sequence	Modifications	# Protein Groups	# Proteins	Master Protein Accessions	Protein Accessions	# Missed Cleavages	Charge	DeltaScore	DeltaCn	Rank	Search Engine Rank	m/z [Da]	MH+ [Da]	Theo. MH+ [Da]	DeltaM [ppm]	Deltam/z [Da]	Activation Type	MS Order	Isolation Interference [%]	Ion Inject Time [ms]	RT [min]	First Scan	Spectrum File	File ID	XCorr	Percolator q-Value	Percolator PEP
		FALSE	High	Sequest HT (A2)	Unambiguous	LFDQAFGLPR		1	1	P04792	P04792	0	2	0.6201	0	1	1	582.317	1163.63	1163.62	4.73	0.00275	HCD (High Energy Collision Dissociation)	MS2	7.12468	512	32.2022	7167	HA-optn.raw	F2	2.29	0	0.002435
FALSE	High	Master Protein	P08865	40S ribosomal protein SA OS=Homo sapiens OX=9606 GN=RPSA PE=1 SV=4	0.01	1.291	6	1	1	1	1	295	32.8	4.87	1.89	1	Not Found	High
	Checked	Confidence	Sequence	Modifications	Qvality PEP	Qvality q-value	# Protein Groups	# Proteins	# PSMs	Master Protein Accessions	# Missed Cleavages	Theo. MH+ [Da]	Found in Sample: [S1] F1: Control	Found in Sample: [S2] F2: Sample	Confidence (by Search Engine): Sequest HT	Percolator q-Value (by Search Engine): Sequest HT	Percolator PEP (by Search Engine): Sequest HT	XCorr (by Search Engine): Sequest HT
	FALSE	High	AIVAIENPADVSVISSR		0.109794	0.00293788	1	1	1	P08865	0	1740.95	Not Found	High	High	0.001352	0.05121	1.89
		Checked	Confidence	Identifying Node	PSM Ambiguity	Annotated Sequence	Modifications	# Protein Groups	# Proteins	Master Protein Accessions	Protein Accessions	# Missed Cleavages	Charge	DeltaScore	DeltaCn	Rank	Search Engine Rank	m/z [Da]	MH+ [Da]	Theo. MH+ [Da]	DeltaM [ppm]	Deltam/z [Da]	Activation Type	MS Order	Isolation Interference [%]	Ion Inject Time [ms]	RT [min]	First Scan	Spectrum File	File ID	XCorr	Percolator q-Value	Percolator PEP
		FALSE	High	Sequest HT (A2)	Unambiguous	AIVAIENPADVSVISSR		1	1	P08865	P08865	0	2	0.4021	0	1	1	870.982	1740.96	1740.95	4.13	0.00359	HCD (High Energy Collision Dissociation)	MS2	0	512	29.8168	6693	HA-optn.raw	F2	1.89	0.001352	0.05121
FALSE	Medium	Master Protein	P02042	Hemoglobin subunit delta OS=Homo sapiens OX=9606 GN=HBD PE=1 SV=2	0.017	0.77	7	1	1	1	1	147	16	8.05	2.01	1	Not Found	High
	Checked	Confidence	Sequence	Modifications	Qvality PEP	Qvality q-value	# Protein Groups	# Proteins	# PSMs	Master Protein Accessions	# Missed Cleavages	Theo. MH+ [Da]	Found in Sample: [S1] F1: Control	Found in Sample: [S2] F2: Sample	Confidence (by Search Engine): Sequest HT	Percolator q-Value (by Search Engine): Sequest HT	Percolator PEP (by Search Engine): Sequest HT	XCorr (by Search Engine): Sequest HT
	FALSE	High	LLVVYPWTQR		0.267028	0.00528225	1	3	1	P02042	0	1274.73	Not Found	High	High	0.003649	0.1698	2.01
		Checked	Confidence	Identifying Node	PSM Ambiguity	Annotated Sequence	Modifications	# Protein Groups	# Proteins	Master Protein Accessions	Protein Accessions	# Missed Cleavages	Charge	DeltaScore	DeltaCn	Rank	Search Engine Rank	m/z [Da]	MH+ [Da]	Theo. MH+ [Da]	DeltaM [ppm]	Deltam/z [Da]	Activation Type	MS Order	Isolation Interference [%]	Ion Inject Time [ms]	RT [min]	First Scan	Spectrum File	File ID	XCorr	Percolator q-Value	Percolator PEP
		FALSE	High	Sequest HT (A2)	Unambiguous	LLVVYPWTQR		1	3	P02042	P02100; P02042; P69892	0	2	0.6418	0	1	1	637.869	1274.73	1274.73	3.31	0.00211	HCD (High Energy Collision Dissociation)	MS2	4.42728	512	34.1775	7554	HA-optn.raw	F2	2.01	0.003649	0.1698
FALSE	High	Master Protein	Q96IZ5	RNA-binding protein 41 OS=Homo sapiens OX=9606 GN=RBM41 PE=1 SV=2	0.01	1.059	2	1	1	1	1	413	47.1	8.7	0	1	Not Found	High
	Checked	Confidence	Sequence	Modifications	Qvality PEP	Qvality q-value	# Protein Groups	# Proteins	# PSMs	Master Protein Accessions	# Missed Cleavages	Theo. MH+ [Da]	Found in Sample: [S1] F1: Control	Found in Sample: [S2] F2: Sample	Confidence (by Search Engine): Sequest HT	Percolator q-Value (by Search Engine): Sequest HT	Percolator PEP (by Search Engine): Sequest HT	XCorr (by Search Engine): Sequest HT
	FALSE	High	LSEEEIR		0.163568	0.00293788	1	1	1	Q96IZ5	0	875.447	Not Found	High	High	0.001352	0.08726	1.23
		Checked	Confidence	Identifying Node	PSM Ambiguity	Annotated Sequence	Modifications	# Protein Groups	# Proteins	Master Protein Accessions	Protein Accessions	# Missed Cleavages	Charge	DeltaScore	DeltaCn	Rank	Search Engine Rank	m/z [Da]	MH+ [Da]	Theo. MH+ [Da]	DeltaM [ppm]	Deltam/z [Da]	Activation Type	MS Order	Isolation Interference [%]	Ion Inject Time [ms]	RT [min]	First Scan	Spectrum File	File ID	XCorr	Percolator q-Value	Percolator PEP
		FALSE	High	Sequest HT (A2)	Unambiguous	LSEEEIR		1	1	Q96IZ5	Q96IZ5	0	2	0.0732	0	1	1	438.227	875.448	875.447	0.9	0.0004	HCD (High Energy Collision Dissociation)	MS2	48.2741	512	8.6712	2151	HA-optn.raw	F2	1.23	0.001352	0.08726
FALSE	High	Master Protein	Q13228	Methanethiol oxidase OS=Homo sapiens OX=9606 GN=SELENBP1 PE=1 SV=2	0.009	1.003	2	1	1	1	1	472	52.4	6.37	2.13	1	Not Found	High
	Checked	Confidence	Sequence	Modifications	Qvality PEP	Qvality q-value	# Protein Groups	# Proteins	# PSMs	Master Protein Accessions	# Missed Cleavages	Theo. MH+ [Da]	Found in Sample: [S1] F1: Control	Found in Sample: [S2] F2: Sample	Confidence (by Search Engine): Sequest HT	Percolator q-Value (by Search Engine): Sequest HT	Percolator PEP (by Search Engine): Sequest HT	XCorr (by Search Engine): Sequest HT
	FALSE	High	LVLPSLISSR		0.179689	0.00293788	1	1	1	Q13228	0	1084.67	Not Found	High	High	0.001352	0.09936	2.13
		Checked	Confidence	Identifying Node	PSM Ambiguity	Annotated Sequence	Modifications	# Protein Groups	# Proteins	Master Protein Accessions	Protein Accessions	# Missed Cleavages	Charge	DeltaScore	DeltaCn	Rank	Search Engine Rank	m/z [Da]	MH+ [Da]	Theo. MH+ [Da]	DeltaM [ppm]	Deltam/z [Da]	Activation Type	MS Order	Isolation Interference [%]	Ion Inject Time [ms]	RT [min]	First Scan	Spectrum File	File ID	XCorr	Percolator q-Value	Percolator PEP
		FALSE	High	Sequest HT (A2)	Unambiguous	LVLPSLISSR		1	1	Q13228	Q13228	0	2	0.6385	0	1	1	542.841	1084.67	1084.67	2.2	0.00119	HCD (High Energy Collision Dissociation)	MS2	28.5349	512	32.5641	7241	HA-optn.raw	F2	2.13	0.001352	0.09936
